# Supplementary material for: A Linguistically Informed Autosomal STR Survey of Human Populations Residing in the Greater Himalayan Region
Source: PLoS One. 2014 Mar 10;9(3):e91534. doi: 10.1371/journal.pone.0091534 (PMC3948894; doi:10.1371/journal.pone.0091534)
Supplement: Table S1 — Overview of all reference populations supplied for this study. (XLS) [file pone.0091534.s005.xls]

## Sheet: Table S1
S1A: Summary of reference samples.
Linguistic phylum	Total n populations examined	Total n samples examined	Total n populations deleted		Total n samples deleted
Altaic	23	736	-		-
Austroasiatic	-	-	6		272
Daic	-	-	4		120
Dravidian	32	2076	1		60
Hmong-Mien	-	-	5		124
Indo-European	35	1945	2		49
Tibeto-Burman	30	1038	4		479
S1B: Details of reference samples.
Group / Pool1,2	Residence / Region of origin	Linguistic phylum and -cluster3	n samples	Code4	Coordinates used in spatial analyses5	kit(s) typed	Reference
Madia Gond	Konkan, Maharashtra, India	DR, Gondi-Kui	30	MGO	18 N / 75 E	Powerplex16	[19]
Katkari	Konkan, Maharashtra, India	IE, Marathi	95	KTK	20 N / 76 E
Mahadev Koli	Konkan, Maharashtra, India	IE, Marathi	44	MKO	19,5 N / 76,5 E
Pawaria (Pawara)	India	IE, Rajastani	82	PWR	18,5 N / 75,5 E
Bhovi	Karnataka, India	DR, Kannada-Badaga	52	BHO	14 N / 75,5 E	Powerplex16	[20]
Christian	Karnataka, India	DR, Kannada-Badaga	55	KCR	15 N / 75 E
Kuruba	Karnataka, India	DR, Kannada-Badaga	60	KUV	16,5 N / 76 E
Chakkiliyar	Coimbatore, Tamil Nadu, India	DR, Tamil	49	CHA	12,5 N / 79,5 E	Powerplex16	[21]
Dhangar	Konkan, Maharashtra, India	DR, Kurukh-Malto	112	DHA	20,5 N / 75,5 E
Dheria Gond	Chhattisgarh, India	DR, Gondi-Kui	28	DGO	22 N / 82 E
Gounder	Tamil Nadu, India	DR, Tamil	56	GOU	10 N / 77,5 E
Gowda	Karnataka, India	DR, Tamil	59	GOW	13 N / 77 E
Irula (Irular)	Coimbatore, Tamil Nadu, India	DR, Tamil-Kodagu	54	IRU	9,5 N / 78 E
Iyengar Brahmin	Karnataka, India	DR, Tamil	65	IBR	15,5 N / 76 E
Kallar	Tamil Nadu, India	DR, Tamil	101	KAL	11 N / 78 E
Kapu Reddy	Andhra Pradesh, India	DR, Telugu	107	ARY	16 N / 80 E
Lingayat (Lyngayat)	Karnataka, India	DR, Kannada-Badaga	98	LYN	16 N / 75 E
Muslim	Karnataka, India	DR, Kannada-Badaga	45	KMU	13,5 N / 75,5 E
Pallar	Tamil Nadu, India	DR, Tamil	33	PAL	11,5 N / 78,5 E
Parriyar	Tamil Nadu, India	DR, Tamil	21	PAR	10,5 N / 79 E
Vanniyar	Tamil Nadu, India	DR, Tamil	86	VAN	12 N / 78,5 E
Baniya	Bihar, India	IE, Hindi	45	BBA	25 N / 85,5 E
Bhumihar	Bihar, India	IE, Maithili & Bhojpuri	65	BBU	26,25 N / 85 E
Brahmin-1	Bihar, India	IE, Hindi	58	BBR	25,75 N / 87 E
Brahmin-2	Orissa, India	IE, Hindi	57	OBR	20,5 N / 84,5 E
Chitpavan Brahmin	Konkan, Maharashtra, India	IE, Marathi	76	CBR	20 N / 74 E
Desasth Brahmin	Konkan, Maharashtra, India	IE, Marathi	107	DES	19 N / 74,5 E
Drokpa	Jammu & Kashmir, India	IE	25			Profiler
Gope	Orissa, India	IE, Oriya	60	OGO	19,5 N / 84 E	Powerplex16
Jat	Uttar Pradesh, India	IE, Hindi	48	UJA	26,5 N / 81 E
Karan	Orissa, India	IE, Oriya	62	KAR	21 N / 86 E
Kayasth (Kayastha)	Bihar, India	IE, Hindi	45	BKA	25,25 N / 85,5 E
Khandayat	Orissa, India	IE, Oriya	62	KHA	20 N / 83,5 E
Khatri	Uttar Pradesh, India	IE, Hindi	47	UKT	27,5 N / 80 E
Kurmi-1	Bihar, India	IE, Hindi	49	BKU	25,75 N / 85 E
Kurmi-2	Uttar Pradesh, India	IE, Hindi	52	UKU	27 N / 82 E
Maratha	Konkan, Maharashtra, India	IE, Marathi	102	MAH	19 N / 77 E
Nepali	Sikkim, India	IE, Eastern Pahāḍī	63	NEP	27,25 N / 88,5 E
Rajput	Bihar, India	IE, Hindi	58	BRA	26,25 N / 86,5 E
Satnami	Chhattisgarh, India	IE, Hindi	44	SAT	20,5 N / 81,5 E
Teli	Chhattisgarh, India	IE, Hindi	47	TEL	19,5 N / 81,5 E
Thakur	Uttar Pradesh, India	IE, Hindi	52	UTH	28 N / 79 E
Yadav	Bihar, India	IE, Hindi	40	BYA	26 N / 87 E
Argon	Jammu & Kashmir, India	TB	33			Profiler
Balti	Jammu & Kashmir, India	TB	58			Profiler
Bhutia	Sikkim, India	TB, Central/South Bodish	32	BUT	27,5 N / 88,25 E	Powerplex16
Buddhist	Jammu & Kashmir, India	TB	69			Profiler
Lepcha	Sikkim, India	TB	44	LEP	27,75 N / 88,5 E	Powerplex16
Agariya (Agharia)	Chhattisgarh, India	AA	53
Juang	Orissa, India	AA	50
Savara (Saora)	Orissa, India	AA	35
Oraon	Jharkhand, India	DR	60			Identifiler	[22]
Chenchu	Andhra Pradesh, India	DR, Telugu	100	CHU	14 N / 78,5 E	Powerplex16	[23]
Naikpod Gond	Andhra Pradesh, India	DR, Gondi-Kui	104	NGO	18 N / 79,5 E
Lambadi	Andhra Pradesh, India	IE, Rajastani	108	LAM	16,5 N / 80 E
Kamma Chaudhary	Andhra Pradesh, India	DR, Telugu	106	KCH	15 N / 78 E	Powerplex16	[24]
Komati	Andhra Pradesh, India	DR, Telugu	104	KOM	17 N / 78 E
Paroja	Orissa, India	DR, Kolami-Parji	77	PJA	21 N / 84 E
Raju	Andhra Pradesh, India	DR, Tamil	66	RAJ	15 N / 79,5 E
Yerukula	Andhra Pradesh, India	DR, Tamil	101	YER	17,5 N / 79 E
Brahmin-3	Andhra Pradesh, India	IE, Hindi	106	ABR	15,5 N / 79 E
Hmar	Mizoram, India	TB, Kuki-Chin-Naga	40	HMA	24 N / 93 E
Lai	Mizoram, India	TB, Kuki-Chin-Naga	46	LAI	22,5 N / 92,75 E
Mara	Mizoram, India	TB, Kuki-Chin-Naga	44	MAR	23 N / 92,75 E
Mizo (Lushai)	Mizoram, India	TB, Kuki-Chin-Naga	46	MIZ	23,5 N / 92,75 E
Adi Pasi	Arunachal Pradesh, India	TB	319			Identifiler	[25]
Kappu Naidu	Andhra Pradesh, India	DR, Telugu	107	KNA	17 N / 80,5 E	Powerplex16	[26]
Munda	Jharkhand, India	AA	63			Identifiler	V.K. Kashyap, unpublished
Santal	Jharkhand, India	AA	61
Han-1	Yunnan, China	TB, Sinitic	48	HAB	24,9167 N / 103 E	Powerplex16, Identifiler, FFFL	[31]
Han-2	Yunnan, China	TB, Sinitic	59	HBS	25 N / 103,0833 E
Lisu	Yunnan, China	TB, Lolo-Burmese	25	LIS	26 N / 98,7 E
Nù	Yunnan, China	TB, Nungish	36	NUB	27 N / 99 E
Tibetan-1	Tibet	TB, Central/South Bodish	31	BTI	28 N / 100 E
Trung (Dúlóng)	Yunnan, China	TB, Nungish	24	TRU	28 N / 99 E
Yí-1	Yunnan, China	TB, Lolo-Burmese	24	YIB	24,5 N / 101,5 E
Dora	Orissa, India	DR, Gondi-Kui	21	DOR	26,0333 N / 94,3 E	Powerplex16	current study
Reddy	Andhra Pradesh, India	DR, Telugu	22	RED	16 N / 79,9667 E
Gujarat	India	IE, Gujarati	61	GUJ	23 N / 72 E	Powerplex16	current study
Chennai	India	DR, Tamil	98	CNI	13,0833 N / 80,2833 E	Powerplex16	current study
Brahmin + Kshatriya + unknown caste	Andhra Pradesh, India	DR, Telugu	15	IAP	16 N / 79 E	Powerplex16	current study
Soliga	Karnataka, India	DR, Kannada-Badaga	19	SOL	13,5 N / 76 E
Brahmin + Dalit + Kshatriya + Vaishya + Gond + unknown caste	Maharashtra, India	IE, Marathi	19	IMA	19,5 N / 75 E
Brahmin + Dalit + Kshatriya + Vaishya + unknown caste	Jaunpur district, Uttar Pradesh, India	IE, Hindi	49	IJA	26,05 N / 82,6833 E
Sri Lanka	Sri Lanka	IE	24
Daur-1	China	AL, Mongolian	10	HDU	48,472 N / 124,131 E	Powerplex16	current study
Japanese-1	Japan	AL, Puyŏ-Han	29	HJA	38,057 N / 138,321 E
Mongol (Mongola)	China	AL, Mongolian	8	HMO	48,507 N / 119,018 E
Monguor (Tu)	China	AL, Mongolian	10	HTU	36,051 N / 101,073 E
Nanai-1 (Hezhen)	China	AL, Amur languages	7	NAN	47,523 N / 133,515 E
Orochen-1 (Orochon, Oroqen)	China	AL, Amur languages	9	HOR	50,432 N / 126,028 E
Uighur-1	China	AL, Uzbek-Uighur	10	HUY	44,152 N / 81,329 E
Xībó-1 (Sibe)	China	AL, Amur languages	6	HXI	43,528 N / 81,549 E
Brahui	Pakistan	DR, North DR	25	HBR	30,521 N / 66,714 E
Beluchi (Balochi)	Pakistan	IE, Iranian	24	HBA	30,52 N / 66,714 E
Hazara	Pakistan	IE, Iranian	22	HHZ	33,635 N / 70,512 E
Kalash	Pakistan	IE, Dardic	23	HKA	36,061 N / 71,612 E
Makrani	Pakistan	IE, Sindhi	25	HMK	26,118 N / 64,026 E
Pathan	Pakistan	IE, Iranian	24	HPA	33,513 N / 70,735 E
Sindhi	Pakistan	IE, Sindhi	24	HSI	25,589 N / 69,09 E
Han-3	China	TB, Sinitic	44	HHA	33,097 N / 114,135 E
Lahu	China	TB, Lolo-Burmese	8	HLA	22,021 N / 100,027 E
Naxi	China	TB, Lolo-Burmese	9	HNA	26,038 N / 100,44 E
Tŭjiā	China	TB	10	HTA	29,026 N / 109,058 E
Yí-2 (Yízu)	China	TB, Lolo-Burmese	10	HYI	28,106 N / 103,147 E
Cambodian	Cambodia	AA	10
Dai-1	China	DA	4
Miaozu	China	HM	10
She	China	HM	10
Daur-2	China	AL, Mongolian	39	DAU	49,3 N / 124,6 E	Powerplex16	current study
Ewenki	China	AL, Siberian languages	27	EWE	48 N / 118,6 E
Inner Mongolian	Inner Mongolia, China	AL, Mongolian	45	IMO	51 N / 126 E
Japanese-2	Japan	AL, Puyŏ-Han	47	JAP	34,2 N / 134 E
Kazakh	China	AL, Kipčak	90	KAZ	43,52 N / 81,14 E
Korean-1	China	AL, Puyŏ-Han	27	KOC	42 N / 121,4 E
Korean-2	Korea	AL, Puyŏ-Han	43	KOR	37,5 N / 127 E
Kyrghyz (Kyrgyz)	China	AL, Kipčak	42	KGZ	34,07 N / 117,37 E
Manchu	China	AL, Amur languages	35	MAN	40,2 N / 123,2 E
Nanai-2 (Hezhe)	China	AL, Amur languages	45	NNI	47,5 N / 132,5 E
Orochen-2 (Orochon, Oroqen)	China	AL, Amur languages	31	ORO	50,3 N / 123,4 E
Outer Mongolian	Ulaanbaatar, Mongolia	AL, Mongolian	65	OMO	48,2 N / 107 E
Uighur-2	Urumqi, China	AL, Uzbek-Uighur	31	UYU	43,8 N / 87,6 E
Uighur-3	Yili, China	AL, Uzbek-Uighur	39	UYY	43,5 N / 87,3 E
Xībó-2 (Sibe)	China	AL, Amur languages	41	XIB	44 N / 81,7 E
Han-4	Chendu, China	TB, Sinitic	35	HAC	30,6 N / 104,1 E
Han-5	Harbin, China	TB, Sinitic	35	HAH	45,7 N / 126,6 E
Han-6	Inner Mongolia, China	TB, Sinitic	21	HAI	51,05 N / 126,05 E
Han-7	Lanzhou, China	TB, Sinitic	30	HAL	36 N / 103,7 E
Han-8	Meixian, China	TB, Sinitic	35	HAM	24,3 N / 116,1 E
Han-9	Yili, China	TB, Sinitic	32	HAY	43,3 N / 80,5 E
Han-10	Minqing, China	TB, Sinitic	85	HMI	26,13 N / 118,51 E
Hani	China	TB, Lolo-Burmese	34	HAN	23,5 N / 101,9 E
Huí	China	TB, Sinitic	35	HUI	36,6 N / 105,5 E
Jinghpaw (Jĭngpō)	China	TB, Brahmaputran	48	JIN	21,59 N / 100,49 E
Qiāng	China	TB	33	QIA	31,4 N / 103,5 E
Tibetan-2	Tibet	TB, Central/South Bodish	35	TIC	29,6 N / 91,1 E
Buyi	China	DA	35
Dai-2	China	DA	47
Lí	China	DA	34
She	China	HM	34
Yao-Bama	China	HM	35
Yao-Liannan	China	HM	35
1 For many reference populations, names were given in the researchers’ native language instead of English. In this paper, we have chosen to use English names for all populations. In case alternative spellings are also regularly used for a certain population or in case a population was originally indicated by a non-English name, such “alternative” names are shown between brackets.
2 Populations shown in red were excluded from statistical analyses on account of either too much missing data or of too few populations representing their linguistic phyla.
3 Classification as given by the original researchers or according to van Driem [1] and/or the Ethnologue [14]. AA: Austroasiatic, AL: Altaic, DA: Daic, DR: Dravidian, HM: Hmong-Mien, IE: Indo-European, TB: Tibeto-Burman. For more detailed cluster data, see supporting information figure 1.
4 Codes used in figures to indicate the populations.
5 Whenever possible, the coordinates as provided by the original researchers were used. In case identical coordinates were assigned to more than one population, the original researchers were asked to further specify the coordinates, since in most software programs used for spatial analyses each population must have unique coordinates in order for the program to function properly. If further speci…
References:
1: GL van Driem (2001) Languages of the Himalayas: An Ethnolinguistic Handbook of the Greater Himalayan Region, containing an Introduc­tion to the Symbiotic Theory of Language (2 vols). Leiden: Brill.
14: RG Gordon Jr. ed. (2005) Ethnologue: Languages of the World, Fifteenth edition. Dallas, Tex.: SIL International.
19: S Gaikwad and VK Kashyap (2003) Genetic diversity in four tribal groups of western India: a survey of polymorphism in 15 STR loci and their application in human identification. Forensic Sci Int 134: 225-231.
20: R Rajkumar and VK Kshyap (2003) Evaluation of 15 Biparental STR Loci in Human Identification and Genetic Study of the Kannada-Speaking Groups of India. Am. J. Forensic Med Pathol 24: 187-192.
21: VK Kashyap et al. (2004). Deciphering diversity in populations of various linguistic and ethnic affiliations of different geographical regions in India: analysis based on 15 microsatellite markers. J Genet 83: 49-63.
22: S Neeta and VK Kashyap (2004) Allelic Variation at 15 Microsatellite Loci in One Important Australoid and Two Indocaucasoid Groups of Chhattisgarh-India. J Forensic Sci 49: 184-188.
23: G Hima-Bindu et al. (2005) Genotypic Polymorphisms at Seventeen Autosomal Short Tandem Repeat Loci in Four Tribal Populations of Andhra Pradesh, India. J Forensic Sci 50: 987-983.
24: VK Kashyap et al. (2006) Genetic structure of Indian populations based on fifteen autosomal microsatellite loci. BMC Genet 7: 28.
25: S Krithika et al. (2006) Antiquity, geographic contiguity and genetic affinity among Tibeto-Burman populations of India: a microsatellite study. Ann Hum Biol 33:26-42.
26: G Hima-Bindu et al. (2007) Allele frequency distribution based on 17 STR markers in three major Dravidian linguistic populations of Andhra Pradesh, India. Forensic Sci Int 170: 76-85.
31: T Kraaijenbrink et al. (2008) Allele frequency distribution of 21 forensic autosomal STRs in 7 populations from Yunnan, China. Forensic Sci Int: Genetics 3: e11-e12.
