# Supplementary material for: A Linguistically Informed Autosomal STR Survey of Human Populations Residing in the Greater Himalayan Region
Source: PLoS One. 2014 Mar 10;9(3):e91534. doi: 10.1371/journal.pone.0091534 (PMC3948894; doi:10.1371/journal.pone.0091534)
Supplement: Table S2 — Overview of Nepalese populations pooled for or excluded from statistical analyses. (XLS) [file pone.0091534.s006.xls]

## Sheet: Table S2
S2A: Populations pooled for statistical analyses.
Pool name	Groups included in pool	n males	n females	Linguistic phylum and cluster1
Central Kiranti (CKI)	Bantawa	12	3	TB, Kiranti
	Chamling	12	2
	Chintang	1	0
	Dungmali	1	0
	Kulung	5	0
	Nachiring	1	0
	Puma	1	0
	Sampang	9	1
Eastern Kiranti (EKI)	Athpahariya	1	0	TB, Kiranti
	Lohorung	3	1
	Yakkha	8	6
Limbu (LIM)	Chathare	4	0	TB, Kiranti
	Pañcthare	9	1
	Phedappe	12	5
	Tamarkhole	19	0
	Unclassified Limbu2	12	1
Western Kiranti (WKI)	Bahing	5	1	TB, Kiranti
	Dumi	3	1
	Jero	7	2
	Khaling	2	0
	Sunwar	6	1
	Thulung	10	0
	Wambule	18	9
Artisanal caste Indo Aryan (ACI)	Damai	9	1	IE, Eastern Pahāḍī
	Sarkí	12	10
	Sonar	3	1
	Vishvakarma	2	2
Danuwar & Kachadiya Danuwar (DKD)	Danuwar	26	4	IE, Eastern Pahāḍī, IA with suspected TB substrate
	Kachadiya Danuwar	7	2
1 Classification according to van Driem [1]; TB: Tibeto Burman, IE: Indo-European, IA: Indo-Aryan. For more detailed cluster data, see supporting information figure S1.
2 The term Unclassified Limbu is used to indicate those Limbu speakers who could not be unambiguously subclassified into one of the known Limbu subpopulations (Chathare, Pañcthare, Phedappe or Tamarkhole).
S2B: Populations excluded from statistical analyses.
Group	Linguistic phylum	n males	n females
Jirel	TB	2	0
Lhomi (Shingsaba)	TB	10	2
Tibetan	TB	1	0
Darai	IE	0	2
Giri	IE	3	1
Rāṇā	IE	1	0
Shah	IE	0	1
