# Supplementary material for: A Linguistically Informed Autosomal STR Survey of Human Populations Residing in the Greater Himalayan Region
Source: PLoS One. 2014 Mar 10;9(3):e91534. doi: 10.1371/journal.pone.0091534 (PMC3948894; doi:10.1371/journal.pone.0091534)
Supplement: Table S3 — Summary statistics. (XLS) [file pone.0091534.s007.xls]

## Sheet: Table S3
S3A: Summary statistics for PP16 loci.
Average over 15 loci [34,37,39]	BAR	CHN	CHP	CKI	DHI	DUR	EKI	GHL	GUR	HCN	KHG	KHM	LIM	MGR	NWR	SHE	THG	THK	TMG	WKI	ACI	BHU	CHE	DKD	KUM	MAJ	THR	BRP	BUM	CHL	DAK	DZA	GNG	KAT	KUR	LAK	LAY	LHP	MNG	MON	NGA	NUP	TSH	BOD	TOT	BUT	HMA	LAI	LEP
Sample size	38	23	27	48	22	35	19	25	46	30	62	14	63	46	54	25	18	29	50	65	40	33	47	39	26	27	35	50	60	61	59	62	56	29	64	60	30	44	64	58	60	37	61	39	70	32	40	46	44
Loci typed	15	15	15	15	15	15	15	15	15	15	15	15	15	15	15	15	15	15	15	15	15	15	15	15	15	15	15	15	15	15	15	15	15	15	15	15	15	15	15	15	15	15	15	15	15	15	15	15	15
Unbiased Hz	0.738854	0.768953	0.772001	0.768187	0.775546	0.764389	0.77724	0.759565	0.793996	0.776723	0.767899	0.755026	0.778006	0.791782	0.789985	0.770558	0.724974	0.755798	0.786909	0.754236	0.799177	0.813023	0.806787	0.78224	0.793062	0.783322	0.780014	0.780808	0.778674	0.762011	0.769665	0.775566	0.765047	0.750192	0.776517	0.742456	0.747759	0.711825	0.768635	0.746903	0.78267	0.797408	0.777528	0.790587	0.671867	0.80248	0.771857	0.767877	0.790874
Unbiased Hz SD	0.0182479	0.020465	0.0224412	0.0220785	0.0197465	0.0208946	0.0259127	0.0247021	0.0172079	0.0225968	0.0282693	0.025141	0.020658	0.0197664	0.0176122	0.0234213	0.0217333	0.0294962	0.0184406	0.0275461	0.0160442	0.0146642	0.0152932	0.0259748	0.0192387	0.0218619	0.0236969	0.0205292	0.0222027	0.0257613	0.026889	0.0211626	0.0214022	0.0277818	0.0215052	0.0280635	0.0207175	0.0236342	0.022464	0.0222689	0.023212	0.0211079	0.0242979	0.0167318	0.0268953	0.0162096	0.0286053	0.0287782	0.0247117
Obs Hz	0.733333	0.75942	0.738272	0.752778	0.766667	0.748571	0.817544	0.754667	0.765217	0.764444	0.737634	0.757143	0.789418	0.785507	0.787654	0.736	0.718519	0.758621	0.773333	0.730256	0.801667	0.822222	0.795745	0.806838	0.771795	0.785185	0.750476	0.764	0.758889	0.763934	0.753672	0.744086	0.759524	0.774713	0.76875	0.748889	0.717778	0.701515	0.760417	0.743423	0.756667	0.778378	0.765027	0.776068	0.661905	0.764583	0.796667	0.766667	0.643939
Obs Hz SD	0.0185224	0.0230124	0.0218427	0.0160772	0.0232828	0.0189341	0.0228777	0.0222198	0.0161362	0.0200038	0.0144256	0.0295907	0.0132632	0.0156263	0.0143697	0.0227628	0.0273692	0.0205172	0.0152879	0.0142138	0.0162787	0.0171843	0.0151837	0.0163221	0.0212511	0.0204075	0.0188862	0.015505	0.0142586	0.0140389	0.0144836	0.0143093	0.0147458	0.0200306	0.0136081	0.0144551	0.021217	0.0178118	0.0137759	0.0148412	0.0143032	0.0176301	0.0140164	0.0172357	0.014599	0.0193647	0.0164311	0.0161015	0.0186386
Average No Alleles	7.46667	6.86667	7.4	8	7.06667	7.06667	7	6.8	7.93333	7.6	8.2	6.13333	8.4	8.33333	8.33333	6.93333	5.66667	7.06667	8.6	7.86667	7.93333	7.6	8.46667	7.53333	7.46667	7.4	7.86667	7.93333	8.2	8.13333	7.66667	8.26667	7.53333	7.06667	8.46667	7.8	6.8	5.66667	8.13333	6.93333	8.46667	7.53333	8.66667	7.93333	5.26667	8.13333	7.93333	7.73333	7.26667
Average No Alleles SD	2.92445	2.26358	2.61315	3.18479	2.65832	2.78944	2.64575	2.67795	2.76371	2.58567	3.91335	1.64172	3.62137	3.1773	2.84521	2.43389	1.71825	2.84019	3.88771	3.44065	2.31352	2.69391	3.22638	3.31375	2.87518	2.69391	3.20416	3.89994	3.12136	3.18179	3.47782	3.69298	2.85023	2.49189	3.79599	3.60951	2.27408	1.44749	3.31375	2.71153	3.75817	2.77403	3.5389	2.81493	1.16292	3.20416	2.31352	2.43389	3.1728
	6.83166	8.86635	9.11842	8.80454	9.42467	8.50699	9.57621	8.14915	11.282	9.52958	8.78148	7.83166	9.64586	11.0328	10.8362	8.99781	6.1103	7.88436	10.5113	7.77814	11.8978	13.8018	12.8936	10.0442	11.1759	10.1497	9.83187	9.90689	9.70718	8.32784	8.92435	9.42643	8.55751	7.51227	9.51112	7.03817	7.35848	5.52085	8.84061	7.30539	10.086	11.6822	9.60227	10.9015	4.14377	12.3159	9.10625	8.7797	10.9329
Average Relatedness	0.134414	0.08457	0.057014	0.069656	0.056363	0.064511	0.063308	0.0981	0.015975	0.052024	0.0661	0.105764	0.057443	0.030662	0.0306	0.062986	0.184738	0.0815	0.038549	0.091512	0.019114	-0.009386	-0.001511	0.057062	0.014769	0.031238	0.045729	0.042071	0.054509	0.082416	0.046571	0.046116	0.092099	0.122707	0.047665	0.1194	0.106474	0.180172	0.071664	0.122691	0.032702	0.022084	0.049642	0.02629	0.272942	0.001393	0.067887	0.068087	-0.007992
Per locus [35,36]
D3S1358	BAR	CHN	CHP	CKI	DHI	DUR	EKI	GHL	GUR	HCN	KHG	KHM	LIM	MGR	NWR	SHE	THG	THK	TMG	WKI	ACI	BHU	CHE	DKD	KUM	MAJ	THR	BRP	BUM	CHL	DAK	DZA	GNG	KAT	KUR	LAK	LAY	LHP	MNG	MON	NGA	NUP	TSH	BOD	TOT	BUT	HMA	LAI	LEP
Sample Size	38	23	27	48	22	35	19	25	46	30	62	14	63	46	54	25	18	29	50	65	40	33	47	39	26	27	35	50	60	61	59	62	56	29	64	60	30	44	64	58	60	37	61	39	70	32	40	46	44
No. Alleles	5	5	5	7	5	4	3	5	6	5	4	4	6	5	5	5	5	6	5	5	7	5	6	4	5	6	5	6	6	5	5	5	5	5	5	5	5	3	6	4	5	5	6	5	4	6	6	5	6
No. Effective Alleles	4.08487	3.4129	2.54895	3.38326	3.62547	2.70419	2.97119	3.57143	3.51495	3.5503	3.35574	3.53153	3.56444	3.43506	3.62912	3.11721	2.85463	2.4132	3.51865	3.59269	4.90046	4.03333	3.52875	2.58894	3.05882	3.06947	3.16129	4.04531	3.80148	3.40595	3.04416	2.96719	3.28377	2.09204	2.93725	3.46654	3.58566	2.96251	3.17642	2.94185	3.63086	3.91702	3.01052	3.56206	3.37117	3.93846	3.26531	3.03587	3.80354
Information Index	1.49079	1.36051	1.12251	1.38733	1.39156	1.09132	1.09369	1.37558	1.39108	1.39458	1.26357	1.31154	1.42283	1.33928	1.41684	1.25785	1.23668	1.147	1.3622	1.3826	1.70113	1.47659	1.36588	1.10114	1.2878	1.41167	1.32443	1.52161	1.4714	1.32798	1.20744	1.20119	1.3193	0.975842	1.20583	1.36225	1.39103	1.09243	1.36509	1.11925	1.38755	1.4347	1.25439	1.35793	1.28154	1.49668	1.4055	1.29094	1.44648
Obs Hz	0.657895	0.608696	0.62963	0.666667	0.818182	0.714286	0.631579	0.72	0.73913	0.7	0.725806	0.857143	0.746032	0.804348	0.666667	0.56	0.611111	0.62069	0.82	0.723077	0.775	0.757576	0.723404	0.74359	0.807692	0.666667	0.714286	0.78	0.75	0.622951	0.779661	0.516129	0.553571	0.517241	0.75	0.8	0.766667	0.590909	0.71875	0.827586	0.75	0.756757	0.655738	0.846154	0.7	0.75	0.7	0.652174	0.727273
Exp Hz	0.755194	0.706994	0.607682	0.704427	0.724174	0.630204	0.663435	0.72	0.715501	0.718333	0.702003	0.716837	0.719451	0.708885	0.724451	0.6792	0.649691	0.585612	0.7158	0.721657	0.795937	0.752066	0.716614	0.613741	0.673077	0.674211	0.683673	0.7528	0.736944	0.706396	0.671502	0.662981	0.695472	0.521998	0.659546	0.711528	0.721111	0.662448	0.685181	0.660077	0.724583	0.744704	0.667831	0.719264	0.703367	0.746094	0.69375	0.670605	0.737087
Unbiased Exp Hz	0.765263	0.722705	0.619147	0.711842	0.741015	0.639337	0.681366	0.734694	0.723364	0.730508	0.70771	0.743386	0.725206	0.716675	0.731222	0.693061	0.668254	0.595886	0.72303	0.727251	0.806013	0.763636	0.724319	0.621712	0.686275	0.686932	0.693582	0.760404	0.743137	0.712234	0.677242	0.668371	0.701737	0.531155	0.664739	0.717507	0.733333	0.670063	0.690576	0.665817	0.730672	0.754906	0.67335	0.728605	0.708428	0.757937	0.702532	0.677974	0.745559
Fixation Index	0.12884	0.139037	-0.0361174	0.0536044	-0.129815	-0.13342	0.0480167	0	-0.0330251	0.025522	-0.0339077	-0.19573	-0.0369462	-0.134667	0.0797633	0.175501	0.0593824	-0.0598985	-0.145571	-0.00196786	0.0263055	-0.00732601	-0.00947568	-0.211569	-0.2	0.0111902	-0.0447761	-0.0361318	-0.0177158	0.118128	-0.16107	0.221503	0.204035	0.00911162	-0.137146	-0.124341	-0.0631741	0.107992	-0.0489934	-0.253772	-0.0350776	-0.0161844	0.0181087	-0.176417	0.00478747	-0.0052356	-0.00900901	0.0274841	0.0133146
vWA	BAR	CHN	CHP	CKI	DHI	DUR	EKI	GHL	GUR	HCN	KHG	KHM	LIM	MGR	NWR	SHE	THG	THK	TMG	WKI	ACI	BHU	CHE	DKD	KUM	MAJ	THR	BRP	BUM	CHL	DAK	DZA	GNG	KAT	KUR	LAK	LAY	LHP	MNG	MON	NGA	NUP	TSH	BOD	TOT	BUT	HMA	LAI	LEP
Sample Size	38	23	27	48	22	35	19	25	46	30	62	14	63	46	54	25	18	29	50	65	40	33	47	39	26	27	35	50	60	61	59	62	56	29	64	60	30	44	64	58	60	37	61	39	70	32	40	46	44
No. Alleles	5	5	6	6	5	5	7	5	7	6	6	5	7	9	7	5	6	6	7	6	6	8	7	6	7	7	7	6	7	7	6	7	6	7	8	7	7	6	6	6	8	7	7	6	5	5	8	7	6
No. Effective Alleles	2.79304	3.99245	4.48615	3.9351	4.36036	3.28418	4.54088	4.3554	4.92666	4.87805	4.71367	3.88119	4.22459	4.91521	4.84788	3.83436	4.56338	4.31282	4.23012	3.96156	5.03937	5.70157	5.07233	5.26298	4.46205	4.23837	4.62264	4.63392	4.95526	4.66291	5.04127	4.39565	4.45455	4.69832	4.65719	3.94737	3.35821	3.61869	4.63611	3.76708	4.89463	5.29594	4.73711	4.68721	3.9564	4.33898	4.85584	5.00236	3.32932
Information Index	1.21061	1.47539	1.59447	1.5051	1.54101	1.34656	1.66959	1.53034	1.69637	1.65036	1.60354	1.46111	1.56188	1.73549	1.70756	1.46678	1.61509	1.58004	1.56432	1.53413	1.6809	1.86511	1.72499	1.71515	1.65875	1.62515	1.66945	1.61152	1.68956	1.6649	1.67624	1.62309	1.57783	1.6514	1.67811	1.57205	1.41693	1.47732	1.60576	1.45425	1.70442	1.75752	1.65683	1.61439	1.43233	1.52566	1.69419	1.70111	1.40123
Obs Hz	0.578947	0.782609	0.703704	0.708333	0.772727	0.657143	0.894737	0.76	0.869565	0.833333	0.774194	0.642857	0.698413	0.826087	0.777778	0.68	0.777778	0.689655	0.8	0.815385	0.8	0.848485	0.893617	0.871795	0.692308	0.703704	0.742857	0.8	0.766667	0.819672	0.864407	0.741935	0.75	0.862069	0.796875	0.683333	0.6	0.727273	0.765625	0.775862	0.833333	0.783784	0.803279	0.717949	0.742857	0.75	0.8	0.630435	0.636364
Exp Hz	0.641967	0.749527	0.777092	0.745877	0.770661	0.69551	0.779778	0.7704	0.797023	0.795	0.787851	0.742347	0.763291	0.79655	0.793724	0.7392	0.780864	0.768133	0.7636	0.747574	0.801562	0.82461	0.802852	0.809993	0.775888	0.76406	0.783673	0.7842	0.798194	0.785542	0.801637	0.772503	0.77551	0.787158	0.785278	0.746667	0.702222	0.723657	0.784302	0.734542	0.795694	0.811176	0.788901	0.786654	0.747245	0.769531	0.794063	0.800095	0.699638
Unbiased Exp Hz	0.650526	0.766184	0.791754	0.753728	0.788584	0.70559	0.800853	0.786122	0.805781	0.808475	0.794256	0.769841	0.769397	0.805303	0.801142	0.754286	0.803175	0.781609	0.771313	0.753369	0.811709	0.837296	0.811485	0.820513	0.791101	0.778477	0.795031	0.792121	0.804902	0.792034	0.808489	0.778783	0.782497	0.800968	0.791462	0.752941	0.714124	0.731975	0.790477	0.74093	0.802381	0.822288	0.795421	0.79687	0.752621	0.781746	0.804114	0.808887	0.70768
Fixation Index	0.0981661	-0.0441362	0.0944395	0.0503346	-0.00268097	0.0551643	-0.147425	0.0134995	-0.0910169	-0.048218	0.0173353	0.134021	0.0849975	-0.037081	0.0200907	0.0800866	0.00395257	0.102167	-0.0476689	-0.0907076	0.00194932	-0.0289532	-0.113053	-0.0762987	0.107722	0.0789946	0.0520833	-0.0201479	0.0394989	-0.0434485	-0.0783014	0.039569	0.0328947	-0.0951662	-0.0147676	0.0848214	0.14557	-0.00499643	0.0238132	-0.0562525	-0.0473032	0.0337686	-0.0182252	0.0873381	0.00587191	0.0253807	-0.00747737	0.21205	0.0904393
D16S539	BAR	CHN	CHP	CKI	DHI	DUR	EKI	GHL	GUR	HCN	KHG	KHM	LIM	MGR	NWR	SHE	THG	THK	TMG	WKI	ACI	BHU	CHE	DKD	KUM	MAJ	THR	BRP	BUM	CHL	DAK	DZA	GNG	KAT	KUR	LAK	LAY	LHP	MNG	MON	NGA	NUP	TSH	BOD	TOT	BUT	HMA	LAI	LEP
Sample Size	38	23	27	48	22	35	19	25	46	30	62	14	63	46	54	25	18	29	50	65	40	33	47	39	26	27	35	50	60	61	59	62	56	29	64	60	30	44	64	58	60	37	61	39	70	32	40	46	44
No. Alleles	6	6	6	5	6	5	5	6	7	6	6	7	7	6	7	7	6	6	7	7	7	6	7	6	5	6	7	6	7	7	7	7	6	5	6	6	5	5	7	6	6	8	7	5	5	6	5	7	6
No. Effective Alleles	3.4381	4.2834	3.10213	3.71313	4.46083	3.37466	3.59204	3.49162	4.38095	3.99113	3.77603	5.2973	3.81268	4.31837	3.77965	5.02008	3.08571	3.73778	4.0783	3.40451	4.26099	3.6605	4.61169	4.8672	3.38	3.12876	4.82283	4.28082	5.02092	4.38797	4.82467	4.50117	3.66784	4.07264	4.08782	3.81558	3.7422	3.31791	4.09191	5.27686	3.96258	4.74523	4.7797	4.53353	3.9075	4.95884	4.34783	4.74439	5.26803
Information Index	1.46792	1.55889	1.35873	1.4128	1.61679	1.36136	1.39892	1.46964	1.64914	1.5048	1.52467	1.7818	1.4953	1.54953	1.4735	1.74471	1.34396	1.50541	1.5603	1.41393	1.62202	1.48924	1.66026	1.67076	1.37061	1.35609	1.70959	1.60472	1.71442	1.63017	1.66676	1.65524	1.43938	1.50626	1.54122	1.47428	1.43821	1.32206	1.57576	1.71437	1.50556	1.73209	1.6664	1.55815	1.41482	1.66317	1.53211	1.67372	1.69801
Obs Hz	0.842105	0.869565	0.740741	0.625	0.727273	0.571429	0.789474	0.84	0.782609	0.8	0.66129	0.785714	0.68254	0.73913	0.851852	0.84	0.722222	0.862069	0.76	0.630769	0.85	0.848485	0.808511	0.871795	0.692308	0.703704	0.742857	0.76	0.766667	0.704918	0.79661	0.83871	0.714286	0.896552	0.75	0.716667	0.766667	0.568182	0.734375	0.896552	0.633333	0.783784	0.754098	0.717949	0.785714	0.84375	0.8	0.891304	0.568182
Exp Hz	0.709141	0.766541	0.677641	0.730686	0.775826	0.703673	0.721607	0.7136	0.771739	0.749444	0.735172	0.811224	0.737717	0.768431	0.735425	0.8008	0.675926	0.732461	0.7548	0.706272	0.765312	0.726814	0.78316	0.794543	0.704142	0.680384	0.792653	0.7664	0.800833	0.772104	0.792732	0.777836	0.72736	0.754459	0.755371	0.737917	0.732778	0.698605	0.755615	0.810493	0.747639	0.789262	0.790782	0.779421	0.744082	0.79834	0.77	0.789225	0.810176
Unbiased Exp Hz	0.718596	0.783575	0.690426	0.738377	0.793869	0.713872	0.74111	0.728163	0.78022	0.762147	0.741149	0.84127	0.743619	0.776875	0.742298	0.817143	0.695238	0.745312	0.762424	0.711747	0.775	0.737995	0.791581	0.804862	0.717949	0.693222	0.804141	0.774141	0.807563	0.778485	0.799507	0.784159	0.733912	0.767695	0.761319	0.744118	0.745198	0.706635	0.761565	0.817541	0.753922	0.800074	0.797317	0.789544	0.749435	0.811012	0.779747	0.797898	0.819488
Fixation Index	-0.1875	-0.134402	-0.0931174	0.144639	0.0625832	0.187935	-0.0940499	-0.17713	-0.0140845	-0.0674574	0.100495	0.0314465	0.0747951	0.0381304	-0.158312	-0.048951	-0.0684932	-0.176948	-0.00688924	0.106903	-0.110657	-0.167404	-0.0323699	-0.097228	0.0168067	-0.0342742	0.0628218	0.00835073	0.0426639	0.0870171	-0.00489219	-0.0782609	0.0179746	-0.188337	0.00711054	0.0287973	-0.0462472	0.186691	0.0281099	-0.10618	0.152889	0.00694123	0.0463891	0.0788697	-0.0559517	-0.0568807	-0.038961	-0.129341	0.298693
D8S1179	BAR	CHN	CHP	CKI	DHI	DUR	EKI	GHL	GUR	HCN	KHG	KHM	LIM	MGR	NWR	SHE	THG	THK	TMG	WKI	ACI	BHU	CHE	DKD	KUM	MAJ	THR	BRP	BUM	CHL	DAK	DZA	GNG	KAT	KUR	LAK	LAY	LHP	MNG	MON	NGA	NUP	TSH	BOD	TOT	BUT	HMA	LAI	LEP
Sample Size	38	23	27	48	22	35	19	25	46	30	62	14	63	46	54	25	18	29	50	65	40	33	47	39	26	27	35	50	60	61	59	62	56	29	64	60	30	44	64	58	60	37	61	39	70	32	40	46	44
No. Alleles	8	7	8	7	5	8	7	7	8	8	9	5	9	8	8	7	6	8	8	8	9	8	9	7	9	8	7	8	9	8	7	8	8	8	8	9	6	5	8	7	8	8	8	8	6	9	10	9	8
No. Effective Alleles	4.4159	4.68142	4.78033	5.42118	4.42009	4.39856	5.4697	4.51264	5.65775	6.25	4.42857	3.37931	6.19672	5.78142	6	5.31915	3.81176	5.62542	5.24109	4.7286	6.13027	6	5.89853	6.14545	6.93333	5.67315	6.44737	5.58036	6.90979	3.19536	5.21889	4.79601	4.51873	4.86127	5.42517	5.78313	3.50877	1.93794	5.44681	4.69832	5.74163	6.20862	4.62236	5.54098	4.1988	5.59563	5.6042	5.82118	5.51567
Information Index	1.72216	1.67473	1.75166	1.78314	1.54336	1.67772	1.80924	1.6679	1.85196	1.9061	1.71064	1.37606	1.94584	1.84391	1.89283	1.7918	1.52395	1.84351	1.78417	1.74424	1.94551	1.89743	1.9115	1.87349	2.0136	1.85985	1.90135	1.82152	2.0248	1.48629	1.7508	1.74593	1.71224	1.74474	1.85767	1.87709	1.49944	0.921109	1.81506	1.68978	1.87117	1.91325	1.748	1.85309	1.53869	1.88087	1.92718	1.91141	1.83779
Obs Hz	0.763158	0.869565	0.666667	0.875	0.818182	0.8	0.894737	0.8	0.826087	0.833333	0.677419	0.642857	0.888889	0.826087	0.833333	0.76	0.777778	0.931034	0.82	0.769231	0.875	0.818182	0.787234	0.897436	0.884615	0.851852	0.8	0.76	0.85	0.655738	0.728814	0.774194	0.767857	0.793103	0.828125	0.866667	0.7	0.363636	0.8125	0.706897	0.816667	0.837838	0.786885	0.871795	0.585714	0.8125	0.85	0.76087	0.568182
Exp Hz	0.773546	0.786389	0.790809	0.815538	0.77376	0.772653	0.817175	0.7784	0.823251	0.84	0.774194	0.704082	0.838624	0.827032	0.833333	0.812	0.737654	0.822235	0.8092	0.788521	0.836875	0.833333	0.830466	0.837278	0.855769	0.823731	0.844898	0.8208	0.855278	0.687046	0.808388	0.791493	0.778699	0.794293	0.815674	0.827083	0.715	0.483988	0.816406	0.787158	0.825833	0.838934	0.78366	0.819527	0.761837	0.821289	0.821562	0.828214	0.818698
Unbiased Exp Hz	0.78386	0.803865	0.80573	0.824123	0.791755	0.783851	0.83926	0.794286	0.832298	0.854237	0.780488	0.730159	0.845333	0.83612	0.841121	0.828571	0.75873	0.836661	0.817374	0.794633	0.847468	0.846154	0.839396	0.848152	0.872549	0.839273	0.857143	0.829091	0.862465	0.692725	0.815298	0.797928	0.785714	0.808227	0.822096	0.834034	0.727119	0.489551	0.822835	0.794003	0.832773	0.850426	0.790137	0.83017	0.767318	0.834325	0.831962	0.837315	0.828109
Fixation Index	0.0134288	-0.105769	0.156982	-0.0729111	-0.0574099	-0.0353936	-0.0949153	-0.0277492	-0.00344432	0.00793651	0.125	0.0869565	-0.0599369	0.00114286	0	0.0640394	-0.0543933	-0.132321	-0.0133465	0.0244635	-0.0455564	0.0181818	0.0520578	-0.0718492	-0.0337079	-0.0341382	0.0531401	0.0740741	0.00617083	0.0455701	0.0984364	0.021857	0.013923	0.00149701	-0.0152649	-0.0478589	0.020979	0.248666	0.00478469	0.101964	0.0110999	0.00130605	-0.00411523	-0.0637786	0.231181	0.0107015	-0.0346139	0.0813124	0.305994
D21S11	BAR	CHN	CHP	CKI	DHI	DUR	EKI	GHL	GUR	HCN	KHG	KHM	LIM	MGR	NWR	SHE	THG	THK	TMG	WKI	ACI	BHU	CHE	DKD	KUM	MAJ	THR	BRP	BUM	CHL	DAK	DZA	GNG	KAT	KUR	LAK	LAY	LHP	MNG	MON	NGA	NUP	TSH	BOD	TOT	BUT	HMA	LAI	LEP
Sample Size	38	23	27	48	22	35	19	25	46	30	62	14	63	46	54	25	18	29	50	65	40	33	47	39	26	27	35	50	60	61	59	62	56	29	64	60	30	44	64	58	60	37	61	39	70	32	40	46	44
No. Alleles	10	7	10	10	10	10	9	6	10	11	11	7	9	12	11	9	7	8	10	9	10	9	14	11	9	8	12	12	9	11	10	11	10	11	13	13	10	6	11	10	12	10	11	10	6	13	7	6	16
No. Effective Alleles	4.59141	4.13281	4.30088	4.89692	6.67586	6.41361	6.06723	3.53107	5.96056	5.21739	4.39565	4.78049	4.51793	5.45361	7.16462	5.98086	4.94656	5.15951	5.12821	4.38051	5.71429	5.52792	6.65361	5.7723	6.76	5.76285	5.0308	5.35332	5.58573	6.36612	6.44033	5.70326	3.26837	5.49673	6.1594	5.13552	4.91803	4.33595	6.27739	4.40891	7.75027	6.36744	6.1606	5.64378	3.00153	6.13174	4.40771	4.63527	9.0892
Information Index	1.80468	1.60703	1.72126	1.84361	2.03958	2.02091	1.98191	1.46607	2.00806	1.94123	1.81313	1.7247	1.75362	1.99071	2.1297	1.94586	1.72034	1.8268	1.88458	1.74118	1.9159	1.87013	2.13846	2.03557	2.0064	1.88116	1.9395	1.99294	1.90611	2.07262	1.99267	1.9809	1.61466	1.97395	2.09765	1.92448	1.87936	1.61057	2.04988	1.80695	2.20791	1.99823	2.01051	1.9483	1.27556	2.08863	1.61769	1.63842	2.43642
Obs Hz	0.815789	0.782609	0.740741	0.895833	0.818182	0.771429	0.894737	0.68	0.695652	0.733333	0.774194	0.928571	0.777778	0.826087	0.925926	0.76	0.888889	0.827586	0.8	0.753846	0.925	0.787879	0.893617	0.974359	0.769231	0.925926	0.771429	0.74	0.85	0.918033	0.847458	0.806452	0.75	0.965517	0.78125	0.8	0.866667	0.681818	0.84375	0.724138	0.783333	0.837838	0.786885	0.820513	0.6	0.75	0.8	0.782609	0.818182
Exp Hz	0.782202	0.758034	0.76749	0.79579	0.850207	0.844082	0.83518	0.7168	0.832231	0.808333	0.772503	0.790816	0.77866	0.816635	0.860425	0.8328	0.79784	0.806183	0.805	0.771716	0.825	0.8191	0.849706	0.826759	0.852071	0.826475	0.801224	0.8132	0.820972	0.842919	0.844729	0.824662	0.694037	0.818074	0.837646	0.805278	0.796667	0.76937	0.840698	0.773187	0.870972	0.842951	0.837678	0.822814	0.666837	0.836914	0.773125	0.784263	0.889979
Unbiased Exp Hz	0.792632	0.774879	0.781971	0.804167	0.869979	0.856315	0.857752	0.731429	0.841376	0.822034	0.778783	0.820106	0.784889	0.825609	0.868467	0.849796	0.820635	0.820327	0.813131	0.777698	0.835443	0.831702	0.858842	0.837496	0.868778	0.842068	0.812836	0.821414	0.827871	0.849885	0.851948	0.831366	0.70029	0.832426	0.844242	0.812045	0.810169	0.778213	0.847318	0.77991	0.878291	0.854498	0.844601	0.8335	0.671634	0.850198	0.782911	0.792881	0.900209
Fixation Index	-0.0429394	-0.032419	0.0348525	-0.125716	0.0376671	0.0860735	-0.0713101	0.0513393	0.164111	0.0927835	-0.00218892	-0.174194	0.0011325	-0.0115741	-0.0761259	0.0874159	-0.11412	-0.0265487	0.00621118	0.023156	-0.121212	0.0381166	-0.0516782	-0.178529	0.0972222	-0.120332	0.037188	0.0900148	-0.0353578	-0.0891121	-0.00323074	0.022082	-0.080634	-0.180233	0.0673273	0.00655398	-0.0878661	0.113797	-0.00363003	0.0634371	0.100622	0.00606586	0.0606352	0.00279664	0.10023	0.103851	-0.0347615	0.00210907	0.0806732
D18S51	BAR	CHN	CHP	CKI	DHI	DUR	EKI	GHL	GUR	HCN	KHG	KHM	LIM	MGR	NWR	SHE	THG	THK	TMG	WKI	ACI	BHU	CHE	DKD	KUM	MAJ	THR	BRP	BUM	CHL	DAK	DZA	GNG	KAT	KUR	LAK	LAY	LHP	MNG	MON	NGA	NUP	TSH	BOD	TOT	BUT	HMA	LAI	LEP
Sample Size	38	23	27	48	22	35	19	25	46	30	62	14	63	46	54	25	18	29	50	65	40	33	47	39	26	27	35	50	60	61	59	62	56	29	64	60	30	44	64	58	60	37	61	39	70	32	40	46	44
No. Alleles	12	10	12	14	11	13	9	7	9	12	12	9	12	13	12	9	6	11	15	12	11	11	12	11	11	9	11	9	9	11	10	12	11	8	11	9	8	7	12	7	12	10	11	10	6	11	10	10	10
No. Effective Alleles	7.06112	5.01422	7.40102	5.51856	4.67633	7.95455	6.22414	4.1806	5.6053	6.66667	7.03385	5.09091	7.71429	8.04563	6.075	4.84496	3.41053	6.59608	7.45156	6.3154	6.92641	7.5625	7.38796	6.35073	7.46961	6.81308	5.7783	5.51268	4.81283	5.69396	5.52102	5.6738	6.48604	5.47883	5.71668	6.28821	3.39623	3.00621	5.02269	3.77765	6.04027	6.01758	6.32823	5.29043	3.58974	6.34056	5.95903	6.31642	7.80645
Information Index	2.16894	1.86104	2.15202	2.05469	1.84553	2.22845	1.96585	1.67964	1.89533	2.127	2.12465	1.88802	2.17427	2.25245	2.08814	1.78721	1.39392	2.07275	2.2713	2.01835	2.10924	2.16967	2.1855	2.08578	2.1658	2.04523	2.03234	1.94258	1.82133	1.97047	1.95471	2.03354	2.05961	1.84439	1.95334	1.94993	1.59622	1.44245	1.88864	1.57134	2.09587	1.96268	2.07188	1.83979	1.44725	2.03508	1.97722	2.05092	2.12761
Obs Hz	0.842105	0.826087	0.962963	0.729167	0.818182	0.857143	0.894737	0.88	0.673913	0.833333	0.806452	0.857143	0.873016	0.913043	0.796296	0.8	0.722222	0.758621	0.82	0.784615	0.85	0.878788	0.914894	0.846154	0.807692	0.851852	0.885714	0.74	0.8	0.868852	0.830508	0.83871	0.785714	0.758621	0.796875	0.866667	0.7	0.727273	0.78125	0.741379	0.8	0.864865	0.836066	0.820513	0.785714	0.84375	0.85	0.826087	0.727273
Exp Hz	0.85838	0.800567	0.864883	0.818793	0.786157	0.874286	0.839335	0.7608	0.821597	0.85	0.85783	0.803571	0.87037	0.875709	0.835391	0.7936	0.70679	0.848395	0.8658	0.841657	0.855625	0.867769	0.864645	0.842538	0.866124	0.853224	0.826939	0.8186	0.792222	0.824375	0.818874	0.823751	0.845823	0.817479	0.825073	0.840972	0.705556	0.667355	0.800903	0.735285	0.834444	0.83382	0.841978	0.81098	0.721429	0.842285	0.832187	0.841682	0.871901
Unbiased Exp Hz	0.869825	0.818357	0.881202	0.827412	0.80444	0.886957	0.86202	0.776327	0.830626	0.864407	0.864805	0.833333	0.877333	0.885332	0.843198	0.809796	0.726984	0.863279	0.874545	0.848181	0.866456	0.881119	0.873942	0.85348	0.883107	0.869322	0.838923	0.826869	0.79888	0.831188	0.825873	0.830448	0.853443	0.831821	0.83157	0.848039	0.717514	0.675026	0.80721	0.741679	0.841457	0.845243	0.848936	0.821512	0.726619	0.855655	0.842722	0.850932	0.881923
Fixation Index	0.0189593	-0.0318772	-0.113402	0.109462	-0.0407359	0.0196078	-0.0660066	-0.156677	0.179753	0.0196078	0.0598939	-0.0666667	-0.00303951	-0.0426336	0.046798	-0.00806452	-0.0218341	0.105816	0.0528991	0.0677728	0.00657414	-0.0126984	-0.0581152	-0.00429185	0.0674637	0.00160772	-0.071076	0.0960176	-0.00981767	-0.0539527	-0.014208	-0.0181589	0.071065	0.072	0.0341767	-0.0305533	0.00787402	-0.0897833	0.0245389	-0.00828785	0.0412783	-0.0372317	0.00702202	-0.0117552	-0.0891089	-0.00173913	-0.0214044	0.0185289	0.165877
TH01	BAR	CHN	CHP	CKI	DHI	DUR	EKI	GHL	GUR	HCN	KHG	KHM	LIM	MGR	NWR	SHE	THG	THK	TMG	WKI	ACI	BHU	CHE	DKD	KUM	MAJ	THR	BRP	BUM	CHL	DAK	DZA	GNG	KAT	KUR	LAK	LAY	LHP	MNG	MON	NGA	NUP	TSH	BOD	TOT	BUT	HMA	LAI	LEP
Sample Size	38	23	27	48	22	35	19	25	46	30	62	14	63	46	54	25	18	29	50	65	40	33	47	39	26	27	35	50	60	61	59	62	56	29	64	60	30	44	64	58	60	37	61	39	70	32	40	46	44
No. Alleles	5	5	4	6	5	5	5	5	6	5	6	5	5	6	6	5	4	5	5	6	5	5	5	5	5	5	6	5	6	5	5	5	4	5	5	6	5	5	6	5	6	5	6	5	4	7	6	5	4
No. Effective Alleles	3.16667	2.82133	3.24722	2.26995	2.77364	3.44101	2.34416	1.94401	2.69898	2.55319	3.45839	2.27907	3.04956	2.72505	3.43868	2.34962	3.10048	1.99053	3.3761	1.84538	3.9653	4.54697	4.48984	2.94482	4.52174	4.10704	3.56105	3.01023	2.76285	2.71705	2.23284	3.13412	2.56944	3.11481	2.81222	2.01117	4.31655	3.47889	3.36289	2.46899	2.76285	4.33228	3.30462	3.10408	1.59843	4.06349	1.74008	1.98966	2.94897
Information Index	1.2751	1.29171	1.27167	1.17989	1.27431	1.34851	1.04112	1.0128	1.27797	1.21127	1.41711	1.07605	1.31955	1.28531	1.43023	1.05911	1.21411	1.0335	1.37281	1.00614	1.48571	1.56157	1.55833	1.23957	1.54589	1.49833	1.46588	1.31193	1.29495	1.24749	1.09972	1.32143	1.05886	1.29564	1.26109	1.02954	1.52807	1.39376	1.3921	1.07775	1.21569	1.52935	1.40304	1.31404	0.747405	1.56871	0.857449	0.964622	1.22574
Obs Hz	0.605263	0.652174	0.666667	0.666667	0.636364	0.742857	0.684211	0.32	0.652174	0.466667	0.645161	0.5	0.746032	0.652174	0.685185	0.52	0.611111	0.517241	0.72	0.492308	0.75	0.848485	0.723404	0.666667	0.730769	0.814815	0.685714	0.66	0.6	0.737705	0.559322	0.741935	0.696429	0.827586	0.65625	0.516667	0.7	0.727273	0.640625	0.568966	0.6	0.783784	0.754098	0.666667	0.342857	0.65625	0.425	0.565217	0.431818
Exp Hz	0.684211	0.645558	0.692044	0.559462	0.639463	0.709388	0.573407	0.4856	0.62949	0.608333	0.710848	0.561224	0.672084	0.633034	0.709191	0.5744	0.677469	0.497622	0.7038	0.458107	0.747812	0.780073	0.777275	0.660421	0.778846	0.756516	0.719184	0.6678	0.638056	0.631954	0.55214	0.680931	0.61081	0.678954	0.644409	0.502778	0.768333	0.712552	0.702637	0.594976	0.638056	0.769175	0.697393	0.677844	0.374388	0.753906	0.425312	0.497401	0.660899
Unbiased Exp Hz	0.693333	0.659903	0.705101	0.565351	0.654334	0.719669	0.588905	0.49551	0.636407	0.618644	0.716627	0.582011	0.67746	0.63999	0.715819	0.586122	0.696825	0.506352	0.710909	0.461658	0.757278	0.792075	0.785633	0.668998	0.794118	0.77079	0.729607	0.674545	0.643417	0.637177	0.556859	0.686467	0.616313	0.690865	0.649483	0.507003	0.781356	0.720742	0.708169	0.60015	0.643417	0.779711	0.703157	0.686647	0.377081	0.765873	0.430696	0.502867	0.668495
Fixation Index	0.115385	-0.0102489	0.03667	-0.191621	0.00484653	-0.0471807	-0.193237	0.341021	-0.036036	0.232877	0.0924062	0.109091	-0.110028	-0.0302352	0.0338491	0.0947075	0.0979499	-0.0394265	-0.0230179	-0.0746577	-0.0029252	-0.0876986	0.0693069	-0.00945744	0.0617284	-0.0770626	0.046538	0.0116801	0.059643	-0.16734	-0.0130073	-0.0895893	-0.140172	-0.218914	-0.0183747	-0.0276243	0.0889371	-0.0206597	0.0882557	0.0437172	0.059643	-0.0189934	-0.0813102	0.0164888	0.0842191	0.129534	0.000734754	-0.136342	0.34662
FGA	BAR	CHN	CHP	CKI	DHI	DUR	EKI	GHL	GUR	HCN	KHG	KHM	LIM	MGR	NWR	SHE	THG	THK	TMG	WKI	ACI	BHU	CHE	DKD	KUM	MAJ	THR	BRP	BUM	CHL	DAK	DZA	GNG	KAT	KUR	LAK	LAY	LHP	MNG	MON	NGA	NUP	TSH	BOD	TOT	BUT	HMA	LAI	LEP
Sample Size	38	23	27	48	22	35	19	25	46	30	62	14	63	46	54	25	18	29	50	65	40	33	47	39	26	27	35	50	60	61	59	62	56	29	64	60	30	44	64	58	60	37	61	39	70	32	40	46	44
No. Alleles	11	10	11	13	11	9	13	10	11	11	15	8	15	11	12	10	7	10	14	15	10	9	12	12	13	11	12	16	14	14	14	14	10	10	15	11	10	9	16	11	15	11	16	12	8	10	10	9	7
No. Effective Alleles	4.92833	5.34343	6.71889	7.3728	7.22388	6.56836	7.52083	5.0813	6.70681	6.29371	7.9751	5.44444	7.35	6.9491	6.42291	5.0813	3.41053	6.54475	7.82473	6.46024	6.77966	7.00322	6.95748	8.33425	6.37736	8.67857	7.6324	9.09091	6.75422	7.52477	10.7273	7.82096	6.58132	4.9911	7.33393	5.20231	5.96026	4.84	7.65607	6.51307	8.08081	6.71078	8.08913	7.49261	4.75497	5.76901	7.22348	7.01824	6.51852
Information Index	1.91804	1.93459	2.0996	2.27193	2.13944	2.01054	2.266	1.89184	2.07314	2.06794	2.26861	1.85	2.25857	2.10701	2.10608	1.86072	1.46482	2.0056	2.26992	2.21747	2.07257	2.0273	2.12439	2.26432	2.13016	2.26696	2.21936	2.39923	2.15741	2.27195	2.4873	2.2622	2.02197	1.85335	2.21458	1.91952	1.98782	1.79391	2.25636	2.03028	2.31474	2.08915	2.36036	2.18095	1.70376	1.99552	2.10258	2.04514	1.90964
Obs Hz	0.894737	0.869565	0.888889	0.854167	0.772727	0.857143	0.894737	0.8	0.804348	0.8	0.870968	0.857143	0.857143	0.934783	0.851852	0.8	0.833333	0.896552	0.88	0.846154	0.8	0.878788	0.829787	0.948718	0.923077	0.925926	0.857143	0.84	0.85	0.819672	0.881356	0.822581	0.857143	0.758621	0.828125	0.816667	0.833333	0.75	0.875	0.862069	0.85	0.837838	0.852459	0.897436	0.742857	0.75	0.875	0.891304	0.727273
Exp Hz	0.797091	0.812854	0.851166	0.864366	0.86157	0.847755	0.867036	0.8032	0.850898	0.841111	0.87461	0.816327	0.863946	0.856096	0.844307	0.8032	0.70679	0.847206	0.8722	0.845207	0.8525	0.857208	0.85627	0.880013	0.843195	0.884774	0.86898	0.89	0.851944	0.867106	0.90678	0.872138	0.848055	0.799643	0.863647	0.807778	0.832222	0.793388	0.869385	0.846463	0.87625	0.850986	0.876377	0.866535	0.789694	0.82666	0.861563	0.857514	0.846591
Unbiased Exp Hz	0.807719	0.830918	0.867226	0.873465	0.881607	0.860041	0.890469	0.819592	0.860248	0.855367	0.88172	0.846561	0.870857	0.865504	0.852198	0.819592	0.726984	0.862069	0.88101	0.851759	0.863291	0.870396	0.865477	0.891442	0.859729	0.901468	0.881573	0.89899	0.859104	0.874272	0.91453	0.879229	0.855695	0.813672	0.870448	0.814566	0.846328	0.802508	0.87623	0.853823	0.883613	0.862643	0.88362	0.877789	0.795375	0.839782	0.872468	0.866937	0.856322
Fixation Index	-0.122502	-0.0697674	-0.0443191	0.0118002	0.103118	-0.0110737	-0.0319489	0.00398406	0.054707	0.0488771	0.00416419	-0.05	0.00787402	-0.0919128	-0.00893582	0.00398406	-0.179039	-0.0582456	-0.0089429	-0.00112013	0.0615836	-0.0251741	0.0309278	-0.0780725	-0.0947368	-0.0465116	0.0136214	0.0561798	0.00228236	0.0547032	0.0280374	0.0568233	-0.0107163	0.0513011	0.0411307	-0.0110041	-0.00133511	0.0546875	-0.00645886	-0.0184372	0.0299572	0.0154506	0.0272922	-0.0356601	0.05931	0.0927348	-0.0155967	-0.0394048	0.14094
Penta E	BAR	CHN	CHP	CKI	DHI	DUR	EKI	GHL	GUR	HCN	KHG	KHM	LIM	MGR	NWR	SHE	THG	THK	TMG	WKI	ACI	BHU	CHE	DKD	KUM	MAJ	THR	BRP	BUM	CHL	DAK	DZA	GNG	KAT	KUR	LAK	LAY	LHP	MNG	MON	NGA	NUP	TSH	BOD	TOT	BUT	HMA	LAI	LEP
Sample Size	38	23	27	48	22	35	19	25	46	30	62	14	63	46	54	25	18	29	50	65	40	33	47	39	26	27	35	50	60	61	59	62	56	29	64	60	30	44	64	58	60	37	61	39	70	32	40	46	44
No. Alleles	14	12	12	14	12	12	10	15	16	12	16	8	17	15	15	13	9	14	17	15	13	15	15	15	13	15	15	16	16	15	16	17	13	12	17	17	12	7	13	14	17	13	16	15	6	16	14	14	11
No. Effective Alleles	4.11396	6.82581	8.89024	9.30909	6.49664	6.63957	6.33333	10.3306	9.42539	9.42408	9.9974	5.2973	9.46126	9.51011	10.6813	9.76562	4.29139	8.36816	8.29187	9.96462	10.596	10.9447	10.5947	9.62658	8.89474	9.22785	10.7456	10.395	9.21895	7.21823	7.9748	8.60918	8.44145	5.3738	12.0117	9.53642	8.82353	5.10145	8.63224	6.9648	9.65147	9.70922	8.91257	11.3086	2.42215	10.0887	9.32945	10.3725	9.02564
Information Index	1.96698	2.17079	2.32352	2.38957	2.17069	2.08789	2.03999	2.48088	2.42476	2.34162	2.48504	1.84345	2.45563	2.41128	2.49554	2.38517	1.73359	2.33024	2.3619	2.44124	2.44241	2.51719	2.47397	2.44419	2.33843	2.42391	2.50653	2.48821	2.43445	2.21922	2.28961	2.38145	2.30954	2.02273	2.61951	2.48149	2.31165	1.71067	2.28853	2.15326	2.48981	2.39338	2.39954	2.56957	1.10969	2.50786	2.36108	2.45037	2.28252
Obs Hz	0.815789	0.913043	0.740741	0.958333	0.863636	0.914286	0.789474	0.92	0.826087	0.9	0.887097	0.928571	0.920635	0.891304	0.925926	0.88	0.777778	0.758621	0.82	0.892308	0.875	0.909091	0.93617	0.871795	0.846154	0.851852	0.942857	0.94	0.933333	0.868852	0.864407	0.870968	0.875	0.862069	0.890625	0.9	0.833333	0.795455	0.890625	0.87931	0.883333	0.810811	0.852459	0.871795	0.571429	0.875	0.925	0.934783	0.704545
Exp Hz	0.756925	0.853497	0.887517	0.892578	0.846074	0.849388	0.842105	0.9032	0.893904	0.893889	0.899974	0.811224	0.894306	0.894849	0.906379	0.8976	0.766975	0.880499	0.8794	0.899645	0.905625	0.908632	0.905613	0.896121	0.887574	0.891632	0.906939	0.9038	0.891528	0.861462	0.874605	0.883845	0.881537	0.813912	0.916748	0.895139	0.886667	0.803977	0.884155	0.856421	0.896389	0.897005	0.887799	0.911571	0.587143	0.900879	0.892813	0.903592	0.889205
Unbiased Exp Hz	0.767018	0.872464	0.904263	0.901974	0.865751	0.861698	0.864865	0.921633	0.903727	0.90904	0.907291	0.84127	0.90146	0.904682	0.914849	0.915918	0.788889	0.895947	0.888283	0.906619	0.917089	0.922611	0.915351	0.907759	0.904977	0.908456	0.920083	0.912929	0.89902	0.868581	0.88208	0.891031	0.889479	0.828191	0.923967	0.902661	0.901695	0.813218	0.891117	0.863868	0.903922	0.909293	0.895136	0.92341	0.591367	0.915179	0.904114	0.913521	0.899425
Fixation Index	-0.0777676	-0.0697674	0.165379	-0.0736689	-0.020757	-0.0764056	0.0625	-0.0186005	0.0758657	-0.00683654	0.0143084	-0.144654	-0.0294408	0.00396092	-0.0215664	0.0196078	-0.0140845	0.13842	0.0675461	0.00815575	0.0338164	-0.000505306	-0.0337416	0.027146	0.0466667	0.0446154	-0.039604	-0.0400531	-0.046892	-0.008579	0.0116604	0.0145695	0.00741545	-0.0591673	0.0284953	-0.00543057	0.0601504	0.0106007	-0.00731741	-0.0267268	0.0145646	0.0960912	0.0398063	0.0436351	0.026764	0.0287263	-0.0360518	-0.0345188	0.207668
D5S818	BAR	CHN	CHP	CKI	DHI	DUR	EKI	GHL	GUR	HCN	KHG	KHM	LIM	MGR	NWR	SHE	THG	THK	TMG	WKI	ACI	BHU	CHE	DKD	KUM	MAJ	THR	BRP	BUM	CHL	DAK	DZA	GNG	KAT	KUR	LAK	LAY	LHP	MNG	MON	NGA	NUP	TSH	BOD	TOT	BUT	HMA	LAI	LEP
Sample Size	38	23	27	48	22	35	19	25	46	30	62	14	63	46	54	25	18	29	50	65	40	33	47	39	26	27	35	50	60	61	59	62	56	29	64	60	30	44	64	58	60	37	61	39	70	32	40	46	44
No. Alleles	5	5	6	6	7	6	5	5	7	7	5	5	5	6	7	5	5	5	5	7	6	5	7	8	6	6	6	6	5	7	5	6	6	6	6	5	6	5	6	6	7	6	7	6	4	6	7	9	5
No. Effective Alleles	2.51349	3.90406	4.00549	4.17391	4.32143	3.93891	2.95902	3.79939	4.45005	5.17241	3.94459	4.83951	3.36927	4.3272	5.1748	3.83436	3.22388	3.17358	3.92773	4.36467	3.81862	3.74871	4.32713	5.26298	4.16	3.66332	3.74618	3.28299	4.08859	4.255	4.30284	3.4615	4.20657	3.97636	3.7786	4.07932	2.25	2.42607	4.89075	4.32947	4	4.48118	4.46163	3.36133	3.05486	5.62637	4.19948	4.50213	3.7998
Information Index	1.21234	1.46635	1.53347	1.54446	1.64467	1.53944	1.29923	1.40396	1.60471	1.7103	1.48183	1.59239	1.38985	1.56706	1.72482	1.4589	1.32147	1.30605	1.46105	1.60572	1.46646	1.38895	1.57918	1.75797	1.52759	1.47851	1.4784	1.39638	1.48168	1.55631	1.52959	1.41221	1.51198	1.55271	1.48529	1.49242	1.06345	1.13368	1.65858	1.62306	1.5211	1.61185	1.61745	1.40154	1.22867	1.76001	1.57928	1.75908	1.41008
Obs Hz	0.684211	0.652174	0.62963	0.708333	0.863636	0.857143	0.631579	0.8	0.782609	0.666667	0.741935	0.857143	0.746032	0.73913	0.833333	0.92	0.722222	0.724138	0.74	0.738462	0.8	0.818182	0.723404	0.74359	0.846154	0.777778	0.657143	0.6	0.766667	0.721311	0.694915	0.693548	0.839286	0.896552	0.765625	0.866667	0.666667	0.681818	0.859375	0.706897	0.7	0.72973	0.737705	0.74359	0.771429	0.6875	0.825	0.782609	0.636364
Exp Hz	0.602147	0.743856	0.750343	0.760417	0.768595	0.746122	0.66205	0.7368	0.775284	0.806667	0.746488	0.793367	0.7032	0.768904	0.806756	0.7392	0.689815	0.684899	0.7454	0.770888	0.738125	0.733242	0.7689	0.809993	0.759615	0.727023	0.733061	0.6954	0.755417	0.764983	0.767596	0.711108	0.762277	0.748514	0.735352	0.754861	0.555556	0.58781	0.795532	0.769025	0.75	0.776844	0.775867	0.702498	0.672653	0.822266	0.761875	0.777883	0.736829
Unbiased Exp Hz	0.610175	0.760386	0.7645	0.768421	0.786469	0.756936	0.679943	0.751837	0.783803	0.820339	0.752557	0.822751	0.708825	0.777353	0.814296	0.754286	0.709524	0.696915	0.752929	0.776863	0.747468	0.744522	0.777168	0.820513	0.77451	0.740741	0.743685	0.702424	0.761765	0.771305	0.774156	0.71689	0.769144	0.761645	0.741142	0.761204	0.564972	0.594566	0.801796	0.775712	0.756303	0.787486	0.782279	0.711622	0.677492	0.835317	0.771519	0.786431	0.745298
Fixation Index	-0.136285	0.123253	0.160878	0.0684932	-0.123656	-0.148796	0.0460251	-0.0857763	-0.00944834	0.173554	0.00609862	-0.0803859	-0.0609101	0.0387216	-0.0329437	-0.244589	-0.0469799	-0.0572917	0.00724443	0.0420632	-0.0838273	-0.115842	0.0591699	0.0819805	-0.113924	-0.0698113	0.103563	0.137187	-0.0148924	0.0570877	0.0946856	0.0246936	-0.101025	-0.197776	-0.0411687	-0.148114	-0.2	-0.15993	-0.0802516	0.0807886	0.0666667	0.0606488	0.049186	-0.0584932	-0.146845	0.163895	-0.0828548	-0.00607533	0.136348
D13S317	BAR	CHN	CHP	CKI	DHI	DUR	EKI	GHL	GUR	HCN	KHG	KHM	LIM	MGR	NWR	SHE	THG	THK	TMG	WKI	ACI	BHU	CHE	DKD	KUM	MAJ	THR	BRP	BUM	CHL	DAK	DZA	GNG	KAT	KUR	LAK	LAY	LHP	MNG	MON	NGA	NUP	TSH	BOD	TOT	BUT	HMA	LAI	LEP
Sample Size	38	23	27	48	22	35	19	25	46	30	62	14	63	46	54	25	18	29	50	65	40	33	47	39	26	27	35	50	60	61	59	62	56	29	64	60	30	44	64	58	60	37	61	39	70	32	40	46	44
No. Alleles	6	7	6	6	6	6	7	7	7	6	7	7	7	8	7	7	7	6	6	6	7	7	6	8	6	6	6	6	8	7	7	7	8	7	7	6	6	5	7	6	6	7	7	7	6	6	6	7	6
No. Effective Alleles	4.5125	5.75	4.70323	4.86076	5.04167	4.60526	5.64063	5.16529	5.55381	3.15236	5.1117	5.52113	5.15455	5.47477	4.05281	5.18672	4.66187	4.58311	4.61681	4.96767	3.9801	5.62791	4.91435	6	4.88087	5.32117	4.34397	4.38596	4.74308	5.54133	5.11536	4.8689	4.80613	3.8578	5.16845	3.70752	4.4335	3.30094	4.49616	4.98001	5.23256	4.72069	4.81371	4.76803	2.58098	4.78505	5.6042	5.06826	5.2752
Information Index	1.59035	1.81333	1.6341	1.66696	1.69672	1.61263	1.80887	1.71896	1.78417	1.41722	1.7375	1.79394	1.73605	1.77806	1.60794	1.75714	1.66854	1.61725	1.61908	1.66615	1.53223	1.79542	1.66775	1.88673	1.66303	1.72983	1.56679	1.60851	1.72121	1.81867	1.72624	1.69487	1.73513	1.57128	1.73608	1.46665	1.58686	1.35294	1.65867	1.67945	1.71251	1.66455	1.64438	1.6655	1.22488	1.65997	1.75397	1.72557	1.71875
Obs Hz	0.736842	0.826087	0.851852	0.791667	0.818182	0.914286	0.894737	0.88	0.826087	0.633333	0.741935	0.785714	0.84127	0.73913	0.740741	0.76	0.777778	0.965517	0.76	0.753846	0.85	0.848485	0.787234	0.871795	0.846154	0.851852	0.628571	0.74	0.7	0.852459	0.881356	0.693548	0.785714	0.655172	0.859375	0.766667	0.733333	0.840909	0.765625	0.913793	0.716667	0.72973	0.786885	0.74359	0.642857	0.71875	0.9	0.826087	0.772727
Exp Hz	0.778393	0.826087	0.78738	0.794271	0.801653	0.782857	0.822715	0.8064	0.819943	0.682778	0.80437	0.818878	0.805996	0.817344	0.753258	0.8072	0.785494	0.781807	0.7834	0.798698	0.74875	0.822314	0.796514	0.833333	0.795118	0.812071	0.769796	0.772	0.789167	0.819538	0.80451	0.794615	0.791932	0.740785	0.806519	0.730278	0.774444	0.697056	0.777588	0.799197	0.808889	0.788167	0.79226	0.79027	0.612551	0.791016	0.821562	0.802694	0.810434
Unbiased Exp Hz	0.788772	0.844444	0.802236	0.802632	0.820296	0.794203	0.84495	0.822857	0.828954	0.69435	0.81091	0.849206	0.812444	0.826326	0.760298	0.823673	0.807937	0.795523	0.791313	0.80489	0.758228	0.834965	0.805079	0.844156	0.810709	0.827393	0.780952	0.779798	0.795798	0.826311	0.811386	0.801075	0.799067	0.753781	0.812869	0.736415	0.787571	0.705068	0.783711	0.806147	0.815686	0.798963	0.798808	0.800533	0.616958	0.803571	0.831962	0.811515	0.819749
Fixation Index	0.0533808	0	-0.0818815	0.00327869	-0.0206186	-0.167883	-0.0875421	-0.0912698	-0.0074928	0.0724166	0.0776197	0.0404984	-0.0437637	0.0956924	0.0166173	0.0584737	0.00982318	-0.234981	0.0298698	0.0561565	-0.135225	-0.0318258	0.011651	-0.0461538	-0.064186	-0.0489865	0.183457	0.0414508	0.112988	-0.0401705	-0.0955187	0.127189	0.00785182	0.11557	-0.0655366	-0.0498288	0.0530846	-0.206373	0.0153846	-0.143389	0.114011	0.0741427	0.00678426	0.0590682	-0.0494753	0.091358	-0.0954736	-0.0291434	0.0465264
D7S820	BAR	CHN	CHP	CKI	DHI	DUR	EKI	GHL	GUR	HCN	KHG	KHM	LIM	MGR	NWR	SHE	THG	THK	TMG	WKI	ACI	BHU	CHE	DKD	KUM	MAJ	THR	BRP	BUM	CHL	DAK	DZA	GNG	KAT	KUR	LAK	LAY	LHP	MNG	MON	NGA	NUP	TSH	BOD	TOT	BUT	HMA	LAI	LEP
Sample Size	38	23	27	48	22	35	19	25	46	30	62	14	63	46	54	25	18	29	50	65	40	33	47	39	26	27	35	50	60	61	59	62	56	29	64	60	30	44	64	54	60	37	61	39	70	32	40	46	44
No. Alleles	7	6	7	7	6	6	7	5	6	7	6	5	8	6	8	6	4	4	8	6	7	7	7	6	6	6	6	6	7	6	6	6	6	6	7	5	6	6	6	5	6	4	6	8	5	6	7	6	8
No. Effective Alleles	4.31045	3.68641	4.14205	4.5044	3.90323	4.29825	5.55385	4.00641	4.9324	4.4665	4.5545	3.37931	4.37355	4.56526	4.59937	4.08497	3.70286	3.94836	4.9456	4.17078	4.24403	4.6242	4.76078	4.90645	3.47558	3.96196	4.83235	4.7259	4.30365	5.51668	4.13175	5.13904	3.76471	4.1737	4.76834	2.88925	4.00891	4.49188	3.21507	2.30423	4.65116	3.48346	4.66583	5.07	3.41821	3.9084	4.7619	4.66079	5.53143
Information Index	1.62498	1.42418	1.5909	1.61716	1.53067	1.60493	1.81857	1.46692	1.66216	1.65524	1.59873	1.34701	1.6396	1.61272	1.72503	1.55021	1.34553	1.37986	1.70996	1.54795	1.5482	1.64914	1.666	1.6674	1.44231	1.52686	1.65385	1.65274	1.6087	1.74587	1.52981	1.67509	1.44894	1.52385	1.67535	1.27503	1.5137	1.57781	1.38476	1.11269	1.61157	1.31034	1.60209	1.74908	1.33149	1.47999	1.69284	1.61404	1.85491
Obs Hz	0.842105	0.695652	0.666667	0.708333	0.818182	0.6	0.947368	0.6	0.869565	0.9	0.822581	0.857143	0.825397	0.76087	0.814815	0.84	0.888889	0.758621	0.82	0.692308	0.625	0.848485	0.787234	0.769231	0.653846	0.814815	0.914286	0.9	0.733333	0.901639	0.644068	0.774194	0.785714	0.758621	0.765625	0.616667	0.866667	0.818182	0.6875	0.444444	0.816667	0.783784	0.786885	0.794872	0.714286	0.6875	0.875	0.826087	0.659091
Exp Hz	0.768006	0.728733	0.758573	0.777995	0.743802	0.767347	0.819945	0.7504	0.797259	0.776111	0.780437	0.704082	0.771353	0.780955	0.782579	0.7552	0.729938	0.74673	0.7978	0.760237	0.764375	0.783747	0.78995	0.796187	0.712278	0.747599	0.793061	0.7884	0.767639	0.818732	0.757972	0.805411	0.734375	0.760404	0.790283	0.653889	0.750556	0.777376	0.688965	0.566015	0.785	0.712929	0.785676	0.802761	0.707449	0.744141	0.79	0.785444	0.819215
Unbiased Exp Hz	0.778246	0.744928	0.772886	0.786184	0.761099	0.778468	0.842105	0.765714	0.80602	0.789266	0.786782	0.730159	0.777524	0.789537	0.789893	0.770612	0.750794	0.759831	0.805859	0.76613	0.774051	0.795804	0.798444	0.806527	0.726244	0.761705	0.804555	0.796364	0.77409	0.825498	0.76445	0.811959	0.740991	0.773745	0.796506	0.659384	0.763277	0.786311	0.69439	0.571305	0.791597	0.722695	0.792169	0.813187	0.712539	0.755952	0.8	0.794075	0.828631
Fixation Index	-0.0964833	0.0453956	0.121157	0.0895397	-0.1	0.218085	-0.155405	0.200426	-0.0906935	-0.159628	-0.054	-0.217391	-0.0700637	0.0257186	-0.0411919	-0.112288	-0.217759	-0.0159236	-0.0278265	0.0893524	0.182339	-0.0826011	0.0034384	0.0338563	0.0820353	-0.0899083	-0.152856	-0.141553	0.0446897	-0.101264	0.150275	0.0387597	-0.0699088	0.00234558	0.0312017	0.0569244	-0.1547	-0.0524917	0.00212615	0.214783	-0.0403397	-0.0993852	-0.00153925	0.00982801	-0.00966393	0.0761155	-0.107595	-0.0517449	0.19546
CSF1PO	BAR	CHN	CHP	CKI	DHI	DUR	EKI	GHL	GUR	HCN	KHG	KHM	LIM	MGR	NWR	SHE	THG	THK	TMG	WKI	ACI	BHU	CHE	DKD	KUM	MAJ	THR	BRP	BUM	CHL	DAK	DZA	GNG	KAT	KUR	LAK	LAY	LHP	MNG	MON	NGA	NUP	TSH	BOD	TOT	BUT	HMA	LAI	LEP
Sample Size	38	23	27	48	22	35	19	25	46	30	62	14	63	46	54	25	18	29	50	65	40	33	47	39	26	27	35	50	60	61	59	62	56	29	64	60	30	44	64	58	60	37	61	39	70	32	40	46	44
No. Alleles	6	6	6	6	5	4	5	6	6	6	5	5	6	7	6	5	4	7	7	6	7	7	7	4	5	5	5	5	6	6	5	6	5	5	5	5	5	5	5	5	5	4	8	7	4	5	7	6	7
No. Effective Alleles	2.97732	4.30081	3.59113	3.24507	3.01558	2.70718	2.87649	3.98089	3.80576	3.08219	3.8711	2.33333	3.08272	3.86837	3.888	3.40599	2.54118	4.0628	3.55619	4.14419	3.73396	4.39113	3.78253	2.65677	3.28155	3.0566	2.49491	3.63901	3.16762	3.85197	2.85211	3.45063	3.91511	3.64859	3.26895	3.28917	3.19716	2.83871	2.75918	3.35729	3.54156	3.2673	3.55057	4.19586	2.39316	2.70185	3.33681	2.41553	5.10818
Information Index	1.30109	1.58816	1.43997	1.32595	1.26356	1.17459	1.23812	1.50865	1.51332	1.31613	1.44056	1.11038	1.33218	1.54198	1.4976	1.33635	1.10788	1.54788	1.43042	1.50997	1.4859	1.65403	1.51222	1.07103	1.32515	1.32966	1.16481	1.44337	1.2831	1.45693	1.27258	1.39669	1.46419	1.40898	1.32286	1.29717	1.25792	1.21181	1.14315	1.31538	1.37757	1.26149	1.46777	1.61732	0.97772	1.18239	1.46254	1.17406	1.7815
Obs Hz	0.710526	0.826087	0.814815	0.645833	0.636364	0.485714	0.842105	0.72	0.673913	0.766667	0.741935	0.571429	0.714286	0.73913	0.777778	0.52	0.666667	0.689655	0.58	0.692308	0.8	0.727273	0.829787	0.564103	0.653846	0.740741	0.514286	0.8	0.7	0.672131	0.59322	0.709677	0.785714	0.793103	0.65625	0.716667	0.6	0.659091	0.5625	0.689655	0.7	0.648649	0.737705	0.820513	0.657143	0.8125	0.825	0.630435	0.568182
Exp Hz	0.664127	0.767486	0.721536	0.69184	0.668388	0.630612	0.652355	0.7488	0.73724	0.675556	0.741675	0.571429	0.675611	0.741493	0.742798	0.7064	0.606481	0.753864	0.7188	0.758698	0.732187	0.772268	0.735627	0.623603	0.695266	0.67284	0.599184	0.7252	0.684306	0.740392	0.649382	0.710198	0.744579	0.725922	0.694092	0.695972	0.687222	0.647727	0.637573	0.70214	0.717639	0.693937	0.718355	0.76167	0.582143	0.629883	0.700313	0.586011	0.804236
Unbiased Exp Hz	0.672982	0.784541	0.73515	0.699123	0.683932	0.639752	0.669986	0.764082	0.745342	0.687006	0.747705	0.592593	0.681016	0.749642	0.74974	0.720816	0.62381	0.76709	0.726061	0.76458	0.741456	0.784149	0.743537	0.631702	0.708899	0.685535	0.607867	0.732525	0.690056	0.746511	0.654933	0.715972	0.751287	0.738657	0.699557	0.701821	0.69887	0.655172	0.642594	0.708246	0.723669	0.703443	0.724292	0.771562	0.586331	0.639881	0.709177	0.592451	0.81348
Fixation Index	-0.0698644	-0.0763547	-0.129278	0.0664994	0.0479134	0.229773	-0.29087	0.0384615	0.0858974	-0.134868	-0.000350754	0	-0.0572441	0.00318674	-0.0470914	0.263873	-0.0992366	0.0851735	0.1931	0.0875058	-0.0926163	0.058264	-0.128	0.0954138	0.0595745	-0.100917	0.141689	-0.103144	-0.0229348	0.092196	0.0864853	0.000732601	-0.0552463	-0.0925471	0.0545199	-0.0297346	0.12692	-0.0175439	0.117748	0.0177815	0.0245791	0.0652632	-0.026936	-0.0772551	-0.128834	-0.289922	-0.178046	-0.0758065	0.293513
Penta D	BAR	CHN	CHP	CKI	DHI	DUR	EKI	GHL	GUR	HCN	KHG	KHM	LIM	MGR	NWR	SHE	THG	THK	TMG	WKI	ACI	BHU	CHE	DKD	KUM	MAJ	THR	BRP	BUM	CHL	DAK	DZA	GNG	KAT	KUR	LAK	LAY	LHP	MNG	MON	NGA	NUP	TSH	BOD	TOT	BUT	HMA	LAI	LEP
Sample Size	38	23	27	48	22	35	19	25	46	30	62	14	63	46	54	25	18	29	50	65	40	33	47	39	26	27	35	50	60	61	59	62	56	29	64	60	30	44	64	58	60	37	61	39	70	32	40	46	44
No. Alleles	7	8	7	8	8	7	9	8	8	7	11	8	8	9	8	7	7	7	10	6	9	7	8	6	7	8	9	9	9	8	8	9	11	8	8	9	7	7	8	7	8	10	10	8	6	9	9	10	6
No. Effective Alleles	3.49637	4.92093	5.74016	4.99242	4.10169	4.60526	6.11864	5.98086	5.19902	4.81283	5.2442	3.4087	6.26519	5.37738	4.29772	5.04032	4.43836	5.39103	6.32111	4.21446	5.16963	5.47236	5.26579	4.23677	4.84588	5.04498	5.51802	4.86855	5.77386	3.55396	5.32263	5.98288	7.30151	5.68243	4.79345	4.96552	4.27553	6.20513	5.47594	4.74806	5.05618	7.69101	5.22246	4.07775	3.5533	5.22449	4.84848	5.5176	4.88272
Information Index	1.46916	1.78498	1.83228	1.75303	1.65669	1.74127	1.93826	1.89098	1.79391	1.6883	1.84568	1.61659	1.90253	1.87475	1.66264	1.76139	1.67495	1.79113	1.98509	1.5929	1.83784	1.76412	1.79625	1.55509	1.70068	1.80347	1.82534	1.78232	1.90391	1.59885	1.78652	1.91574	2.12643	1.84061	1.74917	1.76101	1.61636	1.88132	1.81145	1.66684	1.77524	2.14278	1.83266	1.65374	1.41639	1.81595	1.80611	1.91497	1.66869
Obs Hz	0.657895	0.826087	0.814815	0.833333	0.727273	0.8	0.842105	0.92	0.804348	0.9	0.806452	0.785714	0.904762	0.826087	0.703704	0.8	0.722222	0.793103	0.82	0.738462	0.825	0.787879	0.702128	0.820513	0.807692	0.777778	0.685714	0.78	0.783333	0.754098	0.813559	0.806452	0.839286	0.827586	0.75	0.8	0.666667	0.818182	0.875	0.793103	0.85	0.864865	0.852459	0.717949	0.728571	0.90625	0.8	0.826087	0.568182
Exp Hz	0.713989	0.796786	0.825789	0.799696	0.756198	0.782857	0.836565	0.8328	0.807656	0.792222	0.809313	0.706633	0.840388	0.814036	0.767318	0.8016	0.774691	0.814507	0.8418	0.762722	0.806562	0.817264	0.810095	0.763971	0.793639	0.801783	0.818776	0.7946	0.826806	0.718624	0.812123	0.832856	0.863042	0.824019	0.791382	0.798611	0.766111	0.838843	0.817383	0.789388	0.802222	0.869978	0.808519	0.754767	0.718571	0.808594	0.79375	0.818762	0.795196
Unbiased Exp Hz	0.723509	0.814493	0.84137	0.808114	0.773784	0.794203	0.859175	0.849796	0.816531	0.80565	0.815893	0.732804	0.847111	0.822981	0.774489	0.817959	0.796825	0.828796	0.850303	0.768634	0.816772	0.829837	0.818806	0.773893	0.809201	0.816911	0.830642	0.802626	0.833754	0.724563	0.819064	0.839628	0.870817	0.838475	0.797613	0.805322	0.779096	0.848485	0.823819	0.796252	0.808964	0.881896	0.815201	0.764569	0.723741	0.821429	0.803797	0.827759	0.804336
Fixation Index	0.0785645	-0.0367734	0.013289	-0.0420624	0.0382514	-0.0218978	-0.00662252	-0.104707	0.00409596	-0.136045	0.00353584	-0.111913	-0.0766002	-0.0148041	0.082905	0.00199601	0.0677291	0.0262774	0.0258969	0.0318076	-0.0228594	0.0359551	0.133277	-0.0740103	-0.0177074	0.0299401	0.162512	0.018374	0.0525785	-0.0493642	-0.00176866	0.0317039	0.0275263	-0.004329	0.0522906	-0.00173913	0.129804	0.0246305	-0.0704898	-0.00470721	-0.0595568	0.00587741	-0.054346	0.0487805	-0.0139165	-0.120773	-0.00787402	-0.00894661	0.285482
TPOX	BAR	CHN	CHP	CKI	DHI	DUR	EKI	GHL	GUR	HCN	KHG	KHM	LIM	MGR	NWR	SHE	THG	THK	TMG	WKI	ACI	BHU	CHE	DKD	KUM	MAJ	THR	BRP	BUM	CHL	DAK	DZA	GNG	KAT	KUR	LAK	LAY	LHP	MNG	MON	NGA	NUP	TSH	BOD	TOT	BUT	HMA	LAI	LEP
Sample Size	38	23	27	48	22	35	19	25	46	30	62	14	63	46	54	25	18	29	50	65	40	33	47	39	26	27	35	50	60	61	59	62	56	29	64	60	30	44	64	58	60	37	61	39	70	32	40	46	44
No. Alleles	5	4	5	5	4	6	4	5	5	5	4	4	5	4	6	4	2	3	5	4	5	5	5	4	5	5	4	3	5	5	4	4	4	3	6	4	4	4	5	5	6	5	4	7	4	7	7	6	3
No. Effective Alleles	2.87078	2.17695	2.53565	2.86567	2.51429	2.9878	2.62545	2.76549	3.41842	2.62391	1.74926	2.31953	2.79704	2.83836	2.81467	2.40848	1.94595	2.33287	2.69397	2.46859	2.95476	3.47368	3.17842	2.46715	3.07273	2.60357	2.44511	2.5113	2.34451	1.98136	2.40484	2.47123	2.62977	1.89842	2.74531	2.15182	2.73973	3.2456	2.39883	3.14687	2.31809	2.3788	2.05864	3.33553	2.60846	4.12072	3.34728	2.85367	2.16555
Information Index	1.1608	0.979772	1.10317	1.14444	1.06343	1.32313	1.09648	1.19002	1.32761	1.16125	0.771166	1.06087	1.22102	1.12515	1.2391	1.03035	0.679193	0.953807	1.11519	1.05672	1.28336	1.37834	1.32721	1.03669	1.27781	1.15047	1.00498	0.994769	1.02303	0.970126	1.08538	1.08926	1.08742	0.756283	1.19693	0.936792	1.09407	1.26479	1.04014	1.25839	1.0516	1.08863	0.918422	1.43318	1.13322	1.62683	1.44069	1.26638	0.842212
Obs Hz	0.552632	0.391304	0.555556	0.625	0.590909	0.685714	0.736842	0.68	0.652174	0.7	0.387097	0.5	0.619048	0.565217	0.62963	0.6	0.277778	0.586207	0.64	0.630769	0.625	0.727273	0.595745	0.641026	0.615385	0.518519	0.714286	0.62	0.533333	0.540984	0.525424	0.532258	0.607143	0.448276	0.65625	0.5	0.466667	0.772727	0.59375	0.62069	0.616667	0.621622	0.491803	0.589744	0.557143	0.625	0.7	0.673913	0.545455
Exp Hz	0.651662	0.540643	0.605624	0.651042	0.602273	0.665306	0.619114	0.6384	0.707467	0.618889	0.42833	0.568878	0.642479	0.647684	0.644719	0.5848	0.486111	0.571344	0.6288	0.594911	0.661563	0.712121	0.685378	0.594675	0.674556	0.615912	0.59102	0.6018	0.573472	0.495297	0.584171	0.595343	0.619739	0.473246	0.635742	0.535278	0.635	0.69189	0.58313	0.682224	0.568611	0.57962	0.514243	0.700197	0.616633	0.757324	0.70125	0.649575	0.538223
Unbiased Exp Hz	0.660351	0.552657	0.617051	0.657895	0.616279	0.674948	0.635846	0.651429	0.715241	0.629379	0.431812	0.589947	0.647619	0.654802	0.650744	0.596735	0.5	0.581367	0.635152	0.599523	0.669937	0.723077	0.692748	0.602398	0.687783	0.627533	0.599586	0.607879	0.578291	0.49939	0.589164	0.600184	0.625322	0.481549	0.640748	0.539776	0.645763	0.699843	0.587721	0.688156	0.573389	0.58756	0.518493	0.709291	0.621069	0.769345	0.710127	0.656713	0.54441
Fixation Index	0.151966	0.276224	0.0826727	0.04	0.0188679	-0.0306748	-0.190157	-0.0651629	0.0781563	-0.131059	0.0962648	0.121076	0.0364706	0.127326	0.0234043	-0.0259918	0.428571	-0.0260146	-0.0178117	-0.0602745	0.0552669	-0.0212766	0.130779	-0.0779436	0.0877193	0.158129	-0.208564	-0.0302426	0.0699927	-0.0922409	0.100566	0.105965	0.0203242	0.0527638	-0.0322581	0.0659056	0.265092	-0.116835	-0.0182123	0.0901961	-0.0845139	-0.0724638	0.0436373	0.157746	0.0964753	0.174726	0.00178253	-0.0374682	-0.0134357
S3B: Summary statistics for additional loci.
Average over 21 loci [33,36,38]	BAR	CHN	CHP	CKI	DHI	DUR	EKI	GHL	GUR	HCN	KHG	KHM	LIM	MGR	NWR	SHE	THG	THK	TMG	WKI	ACI	BHU	CHE	DKD	KUM	MAJ	THR	BRP	BUM	CHL	DAK	DZA	GNG	KAT	KUR	LAK	LAY	LHP	MNG	MON	NGA	NUP	TSH	BOD	TOT	BTI	HAB	HBS	LIS
Sample size	38	23	27	48	22	35	19	25	46	30	62	14	63	46	54	25	18	29	50	65	40	33	47	39	26	27	35	50	60	61	59	62	56	29	64	60	30	44	64	58	60	37	61	39	70	29	47	58	25
Loci typed	21	21	21	21	21	21	21	21	21	21	21	21	21	21	21	21	21	21	21	21	21	21	21	21	21	21	21	21	21	21	21	21	21	21	21	21	21	21	21	21	21	21	21	21	21	21	21	21	21
Unbiased Hz	0.719733	0.749206	0.721008	0.746324	0.763516	0.720004	0.738265	0.732439	0.762496	0.760506	0.736141	0.725498	0.747441	0.754283	0.775462	0.742274	0.721844	0.731657	0.764829	0.727626	0.780259	0.79778	0.791788	0.758004	0.764311	0.748694	0.753544	0.736017	0.746492	0.743413	0.733077	0.747967	0.729485	0.7352	0.742261	0.697999	0.716976	0.688884	0.734264	0.711377	0.753048	0.765378	0.746782	0.758067	0.661374	0.733772	0.74306	0.752831	0.727041
Unbiased Hz SD	0.0200559	0.0205764	0.0319204	0.0229199	0.0211156	0.0256833	0.0329295	0.0268954	0.0213107	0.0216278	0.0300271	0.0255207	0.02633	0.0285482	0.017287	0.0262385	0.0175347	0.0301786	0.0202086	0.0268839	0.0165304	0.0148344	0.0150329	0.0238639	0.0193201	0.0254464	0.0224276	0.0302031	0.0260905	0.024794	0.0294855	0.0239621	0.0312028	0.0238035	0.0277234	0.0330531	0.0251054	0.0236122	0.0262523	0.0252354	0.0257546	0.0220229	0.0266873	0.0269777	0.0254089	0.0255972	0.0254739	0.0259764	0.0279471
Obs Hz	0.710526	0.73499	0.691358	0.741071	0.746753	0.715646	0.781955	0.731429	0.730849	0.750794	0.705837	0.717687	0.754346	0.73913	0.768078	0.718095	0.706349	0.724138	0.754286	0.717949	0.784524	0.786436	0.775076	0.770452	0.725275	0.751323	0.730612	0.726667	0.720635	0.743846	0.722357	0.728879	0.721939	0.748768	0.732143	0.693651	0.698413	0.6829	0.723958	0.713282	0.736508	0.734878	0.734582	0.738706	0.655575	0.740122	0.753117	0.732348	0.71381
Obs Hz SD	0.0160544	0.0200816	0.0193994	0.0137972	0.020232	0.0166393	0.0206718	0.0193436	0.01427	0.0172333	0.0126282	0.0262518	0.011835	0.0141281	0.0125334	0.0196364	0.023425	0.0181112	0.0132858	0.0121799	0.0141861	0.0155679	0.0132902	0.0146949	0.0191031	0.0181526	0.016364	0.0137537	0.0126403	0.0122008	0.0127228	0.0123198	0.0130652	0.0175753	0.0120795	0.0129865	0.0182849	0.0153088	0.012194	0.0129792	0.0124104	0.0158351	0.012337	0.0153518	0.0123979	0.0178599	0.0137461	0.0126859	0.0197637
Average No Alleles	7.14286	6.57143	6.66667	7.52381	6.80952	6.66667	6.47619	6.52381	7.38095	7.52381	7.71429	5.71429	8	7.71429	7.90476	6.42857	5.57143	6.61905	7.95238	7.38095	7.66667	7.19048	8.19048	7.09524	6.95238	6.95238	7.52381	7.28571	7.80952	7.52381	7.2381	7.85714	6.95238	6.66667	8.04762	7.14286	6.33333	5.33333	7.52381	6.38095	8	6.90476	8.09524	7.42857	5.2381	6.95238	7.66667	8.04762	6.42857
Average No Alleles SD	2.79796	2.27093	2.67083	3.24991	2.61952	2.59487	2.74989	2.50238	2.94068	2.69479	3.71676	1.76473	3.36155	3.19598	2.70009	2.56069	1.71963	2.76543	3.65344	3.21677	2.3523	2.69479	3.02686	3.12897	2.6735	2.69214	2.94311	3.62137	3.04334	3.1244	3.30007	3.5817	2.92363	2.39444	3.54226	3.41007	2.43584	1.65328	3.26526	2.59762	3.68782	2.91384	3.53419	2.76715	1.26114	2.74729	3.26088	3.42748	2.44073
	5.86539	7.44945	5.9237	7.26983	8.44056	5.87773	6.79869	6.48434	8.36399	8.21726	6.68167	6.13556	7.33868	7.78132	9.41722	7.02755	5.9624	6.44366	8.54073	6.23966	9.85496	11.7271	11.0334	8.03794	8.501	7.41706	7.73175	6.67495	7.28012	7.09453	6.51774	7.37149	6.3326	6.63073	7.02677	4.98219	5.742	4.66565	6.58057	5.50218	7.69869	8.58306	7.29797	8.04242	3.86042	6.55446	7.07368	7.68429	6.21079
Average Relatedness	0.096272	0.040799	0.082989	0.036878	-0.012894	0.085243	0.063449	0.056158	-0.005337	-0.001728	0.041329	0.083236	0.029388	0.002244	-0.027099	0.033709	0.105778	0.044963	-0.000526	0.072337	-0.023981	-0.076843	-0.062438	0.01815	-0.012009	0.026614	0.018587	0.043827	0.019622	0.037501	0.040886	0.025001	0.064996	0.064972	0.025059	0.108352	0.095642	0.160764	0.052795	0.114468	0.008101	-0.006692	0.017165	-0.001293	0.229325	0.067282	0.052011	0.011403	0.057922
Per locus [34,35]
D2S1338	BAR	CHN	CHP	CKI	DHI	DUR	EKI	GHL	GUR	HCN	KHG	KHM	LIM	MGR	NWR	SHE	THG	THK	TMG	WKI	ACI	BHU	CHE	DKD	KUM	MAJ	THR	BRP	BUM	CHL	DAK	DZA	GNG	KAT	KUR	LAK	LAY	LHP	MNG	MON	NGA	NUP	TSH	BOD	TOT	BTI	HAB	HBS	LIS
Sample Size	38	23	27	48	22	35	19	25	46	30	62	14	63	46	54	25	18	29	50	65	40	33	47	39	26	27	35	50	60	61	59	62	56	29	64	60	30	44	64	58	60	37	61	39	70	29	47	58	25
No. Alleles	11	9	7	10	10	8	10	9	10	12	10	7	9	10	9	9	7	8	10	10	11	10	10	10	7	10	10	9	9	8	10	11	9	7	11	8	8	8	9	8	10	9	9	9	7	9	11	11	10
No. Effective Alleles	7.54047	8.20155	5.69531	5.64015	7.01449	4.64015	6.56364	5.78704	6.50077	6.56934	5.96431	4.21505	7.04348	6.47095	6.96774	5.70776	4.83582	5.32278	7.59878	6.84765	7.84314	7.5625	7.45025	7.20853	5.80258	6.33913	7.04023	7.10227	6.23917	5.44006	6.62417	6.58783	5.97333	5.09697	7.14834	3.57498	5.50459	5.93865	5.85143	3.50417	6.4	5.74004	6.4713	7.56716	4.48513	7.06723	6.89236	7.79606	4.66418
Information Index	2.16748	2.14851	1.82119	1.89911	2.08551	1.70953	2.0544	1.93941	2.01376	2.13244	1.94929	1.64949	2.05743	2.00128	2.0632	1.91335	1.70321	1.78885	2.11673	2.0585	2.18122	2.12341	2.13829	2.07701	1.83843	2.01408	2.0886	2.06545	1.92523	1.85839	2.01039	2.03334	1.93131	1.74089	2.12206	1.5	1.84285	1.90373	1.86997	1.56632	2.04471	1.92029	1.9728	2.10533	1.63911	2.05154	2.10853	2.16062	1.84509
Obs Hz	0.921053	0.695652	0.814815	0.854167	0.909091	0.857143	0.894737	0.96	0.804348	0.833333	0.790323	0.857143	0.84127	0.847826	0.87037	0.92	0.888889	0.689655	0.88	0.846154	0.875	0.939394	0.765957	0.820513	0.769231	0.962963	0.885714	0.74	0.866667	0.852459	0.830508	0.822581	0.803571	0.931034	0.90625	0.666667	0.833333	0.909091	0.8125	0.775862	0.8	0.756757	0.836066	0.820513	0.8	0.793103	0.765957	0.862069	0.8
Exp Hz	0.867382	0.878072	0.824417	0.8227	0.857438	0.78449	0.847645	0.8272	0.846172	0.847778	0.832336	0.762755	0.858025	0.845463	0.856481	0.8248	0.79321	0.812128	0.8684	0.853964	0.8725	0.867769	0.865776	0.861275	0.827663	0.84225	0.857959	0.8592	0.839722	0.816178	0.849038	0.848205	0.832589	0.803805	0.860107	0.720278	0.818333	0.831612	0.829102	0.714625	0.84375	0.825785	0.845472	0.86785	0.777041	0.858502	0.854912	0.87173	0.7856
Unbiased Exp Hz	0.878947	0.897585	0.839972	0.83136	0.877378	0.795859	0.870555	0.844082	0.855471	0.862147	0.839103	0.791005	0.864889	0.854754	0.864486	0.841633	0.815873	0.826376	0.877172	0.860584	0.883544	0.881119	0.875086	0.872461	0.843891	0.858141	0.870393	0.867879	0.846779	0.822924	0.856294	0.855101	0.84009	0.817907	0.86688	0.726331	0.832203	0.84117	0.83563	0.72084	0.85084	0.837097	0.852459	0.879121	0.782631	0.873563	0.864104	0.87931	0.801633
Fixation Index	-0.0618762	0.20775	0.0116473	-0.0382485	-0.060241	-0.0926119	-0.0555556	-0.160542	0.0494275	0.017038	0.0504766	-0.123746	0.0195272	-0.00279486	-0.0162162	-0.115422	-0.120623	0.150805	-0.0133579	0.00914634	-0.00286533	-0.0825397	0.115294	0.0473282	0.0705987	-0.143322	-0.0323501	0.138734	-0.0320873	-0.0444518	0.0218237	0.0302101	0.0348525	-0.158284	-0.0536475	0.0744312	-0.0183299	-0.0931677	0.0200236	-0.0856905	0.0518519	0.0835913	0.0111252	0.0545455	-0.0295469	0.0761773	0.104051	0.0110827	-0.0183299
D19S433	BAR	CHN	CHP	CKI	DHI	DUR	EKI	GHL	GUR	HCN	KHG	KHM	LIM	MGR	NWR	SHE	THG	THK	TMG	WKI	ACI	BHU	CHE	DKD	KUM	MAJ	THR	BRP	BUM	CHL	DAK	DZA	GNG	KAT	KUR	LAK	LAY	LHP	MNG	MON	NGA	NUP	TSH	BOD	TOT	BTI	HAB	HBS	LIS
Sample Size	38	23	27	48	22	35	19	25	46	30	62	14	63	46	54	25	18	29	50	65	40	33	47	39	26	27	35	50	60	60	59	62	56	29	64	60	30	44	64	58	60	37	61	39	70	29	47	58	25
No. Alleles	6	8	6	11	9	8	7	7	10	10	11	6	11	9	10	8	8	9	9	8	9	9	10	7	8	8	8	8	11	10	9	11	9	9	10	9	9	5	10	6	12	9	12	8	7	8	9	12	9
No. Effective Alleles	3.32336	3.91852	2.5669	5.09171	5.7619	3.54559	4.05618	4.84496	4.96714	4.55696	6.39069	3.01538	5.72727	5.37056	4.81188	5.50661	4.32	6.0722	4.51671	4.21867	3.94575	6.05	5.20377	4.59517	3.36318	3.90885	2.76836	4.63822	4.97925	7.30964	4.85495	4.69353	5.84529	5.90175	6.05022	6.57534	4.94505	3.81478	5.11042	4.81948	5.78313	4.09268	6.45447	4.81329	3.50375	4.93255	4.68505	6.0395	6.98324
Information Index	1.41252	1.66885	1.1487	1.91945	1.93475	1.48559	1.6153	1.68605	1.84681	1.81273	2.05593	1.35898	1.93617	1.87552	1.84723	1.84155	1.71948	1.95509	1.73937	1.66635	1.62462	1.96419	1.88077	1.68782	1.48128	1.60121	1.35131	1.6788	1.87823	2.0758	1.82836	1.7925	1.90402	1.89474	1.98557	1.99391	1.85141	1.39471	1.8981	1.61815	1.99107	1.65304	2.04909	1.71991	1.49899	1.77984	1.75854	2.04199	2.04361
Obs Hz	0.710526	0.913043	0.666667	0.770833	0.772727	0.714286	0.684211	0.88	0.826087	0.7	0.83871	0.642857	0.809524	0.804348	0.796296	0.72	0.666667	0.724138	0.74	0.784615	0.775	0.69697	0.787234	0.820513	0.576923	0.814815	0.685714	0.78	0.716667	0.866667	0.864407	0.806452	0.875	0.862069	0.78125	0.816667	0.8	0.772727	0.859375	0.741379	0.9	0.864865	0.918033	0.692308	0.714286	0.896552	0.765957	0.758621	0.8
Exp Hz	0.6991	0.744802	0.610425	0.803602	0.826446	0.717959	0.753463	0.7936	0.798677	0.780556	0.843522	0.668367	0.825397	0.8138	0.792181	0.8184	0.768519	0.835315	0.7786	0.762959	0.746562	0.834711	0.807832	0.78238	0.702663	0.74417	0.638776	0.7844	0.799167	0.863194	0.794025	0.786941	0.828922	0.830559	0.834717	0.847917	0.797778	0.737862	0.804321	0.792509	0.827083	0.755661	0.845069	0.792242	0.714592	0.797265	0.786555	0.834423	0.8568
Unbiased Exp Hz	0.708421	0.761353	0.621943	0.812061	0.845666	0.728364	0.773826	0.809796	0.807453	0.793785	0.85038	0.693122	0.832	0.822742	0.799585	0.835102	0.790476	0.84997	0.786465	0.768873	0.756013	0.847552	0.816518	0.792541	0.71644	0.758211	0.648033	0.792323	0.805882	0.870448	0.800811	0.793339	0.83639	0.84513	0.841289	0.855042	0.811299	0.746343	0.810655	0.7994	0.834034	0.766013	0.852053	0.802531	0.719733	0.811252	0.795013	0.841679	0.874286
Fixation Index	-0.0163447	-0.225888	-0.0921348	0.0407777	0.065	0.00511654	0.0919118	-0.108871	-0.0343195	0.103203	0.00570547	0.0381679	0.0192308	0.0116144	-0.00519481	0.120235	0.13253	0.133096	0.0495762	-0.0283853	-0.0380913	0.165017	0.0254973	-0.0487395	0.178947	-0.0949309	-0.0734824	0.00560938	0.103233	-0.00402253	-0.0886397	-0.0247934	-0.0555876	-0.0379384	0.0640538	0.036855	-0.00278552	-0.0472524	-0.0684474	0.0645161	-0.0881612	-0.144514	-0.0863412	0.126141	0.000428388	-0.124534	0.0261871	0.0908443	0.0662932
F13A01	BAR	CHN	CHP	CKI	DHI	DUR	EKI	GHL	GUR	HCN	KHG	KHM	LIM	MGR	NWR	SHE	THG	THK	TMG	WKI	ACI	BHU	CHE	DKD	KUM	MAJ	THR	BRP	BUM	CHL	DAK	DZA	GNG	KAT	KUR	LAK	LAY	LHP	MNG	MON	NGA	NUP	TSH	BOD	TOT	BTI	HAB	HBS	LIS
Sample Size	38	23	27	48	22	35	19	25	46	30	62	14	63	46	54	25	18	29	50	65	40	33	47	39	26	27	35	50	60	61	59	62	56	29	64	60	30	44	64	58	60	37	61	39	70	29	47	58	25
No. Alleles	7	6	5	4	5	5	4	6	4	8	5	4	7	7	6	4	5	4	5	6	7	5	9	7	4	5	7	5	7	6	6	6	5	4	6	4	4	5	5	5	7	4	7	8	5	4	4	5	4
No. Effective Alleles	3.0432	2.42661	2.17612	3.81141	4.24561	2.11025	3.48792	3.45304	2.97609	4.73684	2.90552	3.18699	3.96108	3.94776	4.22303	3.5014	3.19212	2.89501	3.84911	3.01786	4.06607	3.39252	4.22775	2.82189	2.8766	2.89861	3.64583	3.30469	3.38824	3.74912	2.38017	3.84016	4.05955	3.33069	3.21129	3.12094	2.67459	2.18757	3.23922	3.09476	3.82775	3.51476	3.27841	4.14441	2.98144	3.22222	2.59425	3.15129	3.38753
Information Index	1.32333	1.2275	1.07848	1.3606	1.52472	1.03801	1.31313	1.41392	1.22682	1.71644	1.23851	1.25207	1.45991	1.53486	1.54502	1.3153	1.33448	1.20404	1.43094	1.26342	1.5742	1.41253	1.66075	1.33554	1.21742	1.24583	1.48907	1.33869	1.39248	1.46916	1.15448	1.45774	1.4543	1.27992	1.31593	1.23882	1.11346	1.10045	1.32037	1.28414	1.44719	1.30911	1.40631	1.60626	1.14948	1.24524	1.13084	1.27662	1.27816
Obs Hz	0.605263	0.521739	0.592593	0.770833	0.772727	0.514286	0.842105	0.64	0.565217	0.9	0.612903	0.571429	0.777778	0.673913	0.759259	0.72	0.611111	0.551724	0.78	0.753846	0.725	0.666667	0.765957	0.564103	0.615385	0.555556	0.828571	0.8	0.733333	0.754098	0.610169	0.709677	0.732143	0.586207	0.703125	0.633333	0.633333	0.613636	0.609375	0.724138	0.816667	0.702703	0.655738	0.717949	0.628571	0.62069	0.659574	0.689655	0.68
Exp Hz	0.671399	0.587902	0.540466	0.73763	0.764463	0.526122	0.713296	0.7104	0.663989	0.788889	0.655827	0.686224	0.747543	0.746692	0.763203	0.7144	0.686728	0.654578	0.7402	0.668639	0.754062	0.705234	0.763468	0.645628	0.652367	0.655007	0.725714	0.6974	0.704861	0.733271	0.579862	0.739594	0.753667	0.699762	0.688599	0.679583	0.626111	0.542872	0.691284	0.676873	0.73875	0.715486	0.694974	0.758711	0.664592	0.689655	0.614531	0.682669	0.7048
Unbiased Exp Hz	0.680351	0.600966	0.550664	0.745395	0.782241	0.533747	0.732575	0.724898	0.671285	0.80226	0.661159	0.71164	0.753524	0.754897	0.770336	0.72898	0.706349	0.666062	0.747677	0.673822	0.763608	0.716084	0.771677	0.654013	0.665158	0.667365	0.736232	0.704444	0.710784	0.739331	0.584818	0.745607	0.760457	0.712039	0.694021	0.685294	0.636723	0.549112	0.696727	0.682759	0.744958	0.725287	0.700718	0.768565	0.669373	0.701754	0.621139	0.688606	0.719184
Fixation Index	0.0985044	0.11254	-0.0964467	-0.0450132	-0.0108108	0.0224981	-0.180583	0.0990991	0.148754	-0.140845	0.0654502	0.167286	-0.0404449	0.0974684	0.00516738	-0.00783875	0.110112	0.15713	-0.0537693	-0.127434	0.0385412	0.0546875	-0.00326119	0.126273	0.0566893	0.151832	-0.141732	-0.147118	-0.0403941	-0.0284039	-0.0522665	0.0404502	0.0285593	0.162277	-0.0210956	0.0680564	-0.011535	-0.130352	0.118488	-0.0698287	-0.105471	0.0178663	0.0564578	0.0537262	0.0541993	0.1	-0.0732965	-0.010233	0.0351873
F13B	BAR	CHN	CHP	CKI	DHI	DUR	EKI	GHL	GUR	HCN	KHG	KHM	LIM	MGR	NWR	SHE	THG	THK	TMG	WKI	ACI	BHU	CHE	DKD	KUM	MAJ	THR	BRP	BUM	CHL	DAK	DZA	GNG	KAT	KUR	LAK	LAY	LHP	MNG	MON	NGA	NUP	TSH	BOD	TOT	BTI	HAB	HBS	LIS
Sample Size	38	23	27	48	22	35	19	25	46	30	62	14	63	46	54	25	18	29	50	65	40	33	47	39	26	27	35	50	60	61	59	62	56	29	64	60	30	44	64	58	60	37	61	39	70	29	47	58	25
No. Alleles	4	3	3	3	4	4	3	3	3	4	4	5	4	3	5	3	3	3	4	4	5	4	4	3	5	4	4	3	5	3	3	3	3	5	5	4	3	3	3	3	3	3	3	4	4	3	3	3	4
No. Effective Alleles	2.60885	2.29501	1.6993	2.42654	2.09978	1.92157	1.88512	1.64908	2.21803	2.09546	2.09883	2.94737	1.81026	1.535	2.68261	1.92012	2.57143	2.3168	2.37079	1.96283	2.61224	3.00414	3.03018	2.56492	2.39292	2.31429	2.6776	1.57629	1.73077	2.17793	1.69888	2.11849	1.55209	2.34916	1.96075	1.72952	2.33463	2.01352	1.85675	1.68748	1.99501	2.50503	1.91164	1.52788	2.37059	2.02407	1.93687	1.93111	2.22025
Information Index	1.07091	0.949775	0.727388	0.988566	0.938195	0.840941	0.801234	0.717435	0.930816	0.96592	0.89685	1.27865	0.793219	0.649876	1.14221	0.825617	1.0114	0.959255	1.02532	0.879507	1.15321	1.22497	1.21877	1.00608	1.11468	1.02626	1.14943	0.671114	0.830492	0.923952	0.742601	0.905809	0.648931	1.09535	0.906626	0.778078	0.964997	0.739525	0.81356	0.712111	0.863799	1.00514	0.834446	0.666909	0.984348	0.867443	0.822344	0.789948	0.989723
Obs Hz	0.473684	0.652174	0.407407	0.5625	0.545455	0.571429	0.578947	0.4	0.478261	0.566667	0.516129	0.714286	0.412698	0.26087	0.62963	0.56	0.5	0.62069	0.58	0.538462	0.675	0.636364	0.659574	0.641026	0.576923	0.62963	0.657143	0.42	0.45	0.491803	0.40678	0.580645	0.392857	0.62069	0.40625	0.383333	0.633333	0.477273	0.5	0.362069	0.433333	0.540541	0.47541	0.282051	0.628571	0.517241	0.531915	0.482759	0.6
Exp Hz	0.61669	0.564272	0.411523	0.587891	0.52376	0.479592	0.469529	0.3936	0.549149	0.522778	0.523543	0.660714	0.447594	0.348535	0.627229	0.4792	0.611111	0.568371	0.5782	0.490533	0.617188	0.667126	0.669986	0.610125	0.582101	0.567901	0.626531	0.3656	0.422222	0.540849	0.411376	0.527966	0.355708	0.574316	0.48999	0.421806	0.571667	0.503357	0.461426	0.407402	0.49875	0.600804	0.476888	0.345496	0.578163	0.505945	0.483703	0.482164	0.5496
Unbiased Exp Hz	0.624912	0.576812	0.419287	0.594079	0.535941	0.486542	0.482219	0.401633	0.555184	0.531638	0.5278	0.685185	0.451175	0.352365	0.633091	0.48898	0.628571	0.578342	0.58404	0.494335	0.625	0.677389	0.677191	0.618049	0.593514	0.578616	0.635611	0.369293	0.42577	0.545319	0.414892	0.532258	0.358912	0.584392	0.493848	0.42535	0.581356	0.509143	0.465059	0.410945	0.502941	0.609034	0.480829	0.349983	0.582323	0.514822	0.488904	0.486357	0.560816
Fixation Index	0.231892	-0.155779	0.01	0.0431894	-0.0414201	-0.191489	-0.233038	-0.0162602	0.129088	-0.0839532	0.0141615	-0.0810811	0.0779623	0.251525	-0.00382723	-0.168614	0.181818	-0.0920502	-0.00311311	-0.0977081	-0.0936709	0.0461115	0.0155405	-0.0506466	0.00889454	-0.108696	-0.0488599	-0.148796	-0.0657895	0.0906832	0.0111732	-0.0997783	-0.104437	-0.0807453	0.170902	0.0912084	-0.107872	0.0518214	-0.0835979	0.111273	0.131161	0.100304	0.00309946	0.183635	-0.0871867	-0.0223267	-0.0996724	-0.00123305	-0.0917031
FES	BAR	CHN	CHP	CKI	DHI	DUR	EKI	GHL	GUR	HCN	KHG	KHM	LIM	MGR	NWR	SHE	THG	THK	TMG	WKI	ACI	BHU	CHE	DKD	KUM	MAJ	THR	BRP	BUM	CHL	DAK	DZA	GNG	KAT	KUR	LAK	LAY	LHP	MNG	MON	NGA	NUP	TSH	BOD	TOT	BTI	HAB	HBS	LIS
Sample Size	38	23	27	48	22	35	19	25	46	30	62	14	63	46	54	25	18	29	50	65	40	33	47	39	26	27	35	50	60	61	59	62	56	29	64	60	30	44	64	58	60	37	61	39	69	29	47	58	25
No. Alleles	5	5	6	6	5	4	4	5	5	5	5	4	6	4	6	4	4	5	6	5	5	4	7	5	6	4	5	5	6	5	5	5	4	5	6	4	3	3	4	4	5	4	5	4	5	5	6	5	4
No. Effective Alleles	2.77426	3.19637	4.21387	3.16919	4.08439	2.51282	3.15284	2.72331	2.76782	3.13043	2.98563	2.61333	2.69359	2.83077	4.04438	2.84738	3.17647	3.79684	3.31565	3.01678	3.36842	3.25075	3.49525	3.10408	3.01786	3.00619	2.98054	2.13038	2.95931	3.05752	3.03885	2.89676	3.04318	2.63636	2.63663	1.82048	2.21948	2.10893	2.05777	2.28455	2.66174	2.3482	2.40686	3.42182	3.26096	2.70853	3.22953	3.12349	2.49004
Information Index	1.18144	1.27857	1.57748	1.27585	1.48935	1.04862	1.19069	1.2208	1.17854	1.29243	1.22006	1.10759	1.22489	1.15936	1.45305	1.17977	1.25899	1.43	1.39263	1.21246	1.33772	1.26502	1.48438	1.26558	1.3099	1.23158	1.24065	0.974871	1.24756	1.24979	1.21998	1.24348	1.13815	1.14821	1.1915	0.853051	0.896371	0.829126	0.859934	0.979311	1.16492	1.00605	1.09993	1.28148	1.33644	1.18982	1.28314	1.26834	1.04743
Obs Hz	0.684211	0.695652	0.518519	0.729167	0.772727	0.6	0.842105	0.56	0.630435	0.633333	0.645161	0.571429	0.634921	0.630435	0.703704	0.72	0.666667	0.862069	0.7	0.723077	0.8	0.69697	0.765957	0.666667	0.5	0.592593	0.485714	0.56	0.5	0.655738	0.644068	0.774194	0.589286	0.551724	0.6875	0.433333	0.633333	0.545455	0.53125	0.586207	0.666667	0.432432	0.540984	0.666667	0.695652	0.689655	0.744681	0.655172	0.52
Exp Hz	0.639543	0.687146	0.762689	0.684462	0.755165	0.602041	0.682825	0.6328	0.638705	0.680556	0.665062	0.617347	0.628748	0.646739	0.752743	0.6488	0.685185	0.736623	0.6984	0.668521	0.703125	0.692378	0.713898	0.677844	0.668639	0.667353	0.66449	0.5306	0.662083	0.672937	0.670928	0.654787	0.671397	0.62069	0.620728	0.450694	0.549444	0.525826	0.514038	0.562277	0.624306	0.574142	0.58452	0.707758	0.693342	0.630797	0.690358	0.679845	0.5984
Unbiased Exp Hz	0.64807	0.702415	0.777079	0.691667	0.772727	0.610766	0.70128	0.645714	0.645724	0.69209	0.670469	0.640212	0.633778	0.653846	0.759778	0.662041	0.704762	0.749546	0.705455	0.673703	0.712025	0.70303	0.721574	0.686647	0.68175	0.679944	0.67412	0.53596	0.667647	0.678499	0.676662	0.66011	0.677445	0.631579	0.625615	0.454482	0.558757	0.53187	0.518086	0.567166	0.629552	0.582007	0.589351	0.71695	0.698403	0.641863	0.697781	0.685757	0.610612
Fixation Index	-0.069843	-0.0123796	0.320144	-0.0653139	-0.0232558	0.00338983	-0.233266	0.115044	0.0129486	0.0693878	0.0299237	0.0743802	-0.00981767	0.0252101	0.0651481	-0.109741	0.027027	-0.170299	-0.00229095	-0.0816074	-0.137778	-0.0066313	-0.0729233	0.0164888	0.252212	0.112025	0.269042	-0.055409	0.244808	0.0255591	0.0400343	-0.18236	0.122299	0.111111	-0.107571	0.0385208	-0.152679	-0.0373281	-0.0334837	-0.0425588	-0.0678532	0.246819	0.0744828	0.0580585	-0.00333232	-0.0933082	-0.0786885	0.0362921	0.131016
LPL	BAR	CHN	CHP	CKI	DHI	DUR	EKI	GHL	GUR	HCN	KHG	KHM	LIM	MGR	NWR	SHE	THG	THK	TMG	WKI	ACI	BHU	CHE	DKD	KUM	MAJ	THR	BRP	BUM	CHL	DAK	DZA	GNG	KAT	KUR	LAK	LAY	LHP	MNG	MON	NGA	NUP	TSH	BOD	TOT	BTI	HAB	HBS	LIS
Sample Size	38	23	27	48	22	35	19	25	46	30	62	14	63	46	54	25	18	29	50	65	40	33	47	39	26	27	35	50	60	61	59	62	56	29	64	60	30	44	64	58	60	37	61	39	70	29	47	58	25
No. Alleles	5	4	2	4	4	5	3	5	4	5	4	2	5	4	5	3	5	4	4	4	5	5	5	4	4	4	6	4	3	4	4	5	3	4	4	4	4	3	5	4	4	3	4	4	3	6	5	4	5
No. Effective Alleles	1.93956	2.82133	1.5283	1.88852	2.34383	1.96787	1.38314	2.2242	2.27894	2.68256	1.63505	1.6	1.94893	2.07859	2.51271	1.86289	2.63415	1.5417	2.22916	1.96649	2.85205	3.59406	2.91233	2.24006	2.78763	1.73159	2.23133	1.88537	2.1499	2.08635	2.04825	1.93604	1.57945	2.40974	1.7088	1.59116	1.70293	2.52907	2.26988	2.21973	2.02988	2.40598	2.17221	2.15745	1.55235	1.7412	1.85319	1.96725	2.23214
Information Index	0.988573	1.14812	0.529706	0.849171	1.02606	0.973797	0.536665	1.05474	1.02207	1.17013	0.756945	0.562335	0.91503	0.94687	1.08622	0.812768	1.13135	0.693477	1.04033	0.880357	1.20102	1.40995	1.27717	1.04302	1.17958	0.820055	1.15088	0.875558	0.910175	0.880452	0.893155	0.880635	0.663302	1.02974	0.766639	0.657711	0.810044	1.00122	0.998553	0.897284	0.938917	0.968196	0.981026	0.977725	0.56933	0.889541	0.861562	0.902603	1.0404
Obs Hz	0.526316	0.565217	0.444444	0.583333	0.409091	0.542857	0.315789	0.6	0.565217	0.666667	0.354839	0.357143	0.52381	0.521739	0.555556	0.4	0.722222	0.37931	0.56	0.476923	0.6	0.545455	0.595745	0.564103	0.615385	0.444444	0.542857	0.5	0.483333	0.540984	0.508475	0.451613	0.375	0.551724	0.359375	0.4	0.366667	0.5	0.484375	0.637931	0.5	0.459459	0.52459	0.692308	0.371429	0.413793	0.510638	0.534483	0.56
Exp Hz	0.484418	0.645558	0.345679	0.470486	0.573347	0.491837	0.277008	0.5504	0.5612	0.627222	0.388398	0.375	0.486898	0.518904	0.602023	0.4632	0.62037	0.351367	0.5514	0.491479	0.649375	0.721763	0.656632	0.553583	0.641272	0.422497	0.551837	0.4696	0.534861	0.520693	0.511778	0.483481	0.366869	0.585018	0.414795	0.371528	0.412778	0.604597	0.559448	0.549495	0.507361	0.584368	0.53964	0.536489	0.355816	0.425684	0.460389	0.491677	0.552
Unbiased Exp Hz	0.490877	0.659903	0.352201	0.475439	0.586681	0.498965	0.284495	0.561633	0.567367	0.637853	0.391555	0.388889	0.490794	0.524606	0.60765	0.472653	0.638095	0.357532	0.55697	0.495289	0.657595	0.732867	0.663693	0.560773	0.653846	0.430468	0.559834	0.474343	0.539356	0.524997	0.516152	0.487411	0.370174	0.595281	0.418061	0.37465	0.419774	0.611546	0.563853	0.554273	0.511625	0.592373	0.5441	0.543457	0.358376	0.433152	0.46534	0.495952	0.563265
Fixation Index	-0.0864904	0.124451	-0.285714	-0.239852	0.286486	-0.103734	-0.14	-0.0901163	-0.00715789	-0.0628875	0.0864032	0.047619	-0.0758085	-0.00546448	0.077186	0.136442	-0.164179	-0.0795262	-0.0155967	0.0296171	0.0760346	0.244275	0.0927266	-0.0190024	0.0403691	-0.0519481	0.0162722	-0.0647359	0.0963386	-0.0389677	0.00645523	0.0659134	-0.0221643	0.0569106	0.133608	-0.0766355	0.111709	0.173003	0.134192	-0.160941	0.0145086	0.21375	0.0278884	-0.290441	-0.0438773	0.027933	-0.109145	-0.0870617	-0.0144928
For population-codes used in this table, see tables 1 and S1.
Population order corresponds to figures 2 and S2: Nepal TB - Nepal IE - Bhutan - India TB - IE references - TB references - Dravidian references - Altaic references.
Colours used in the population-codes indicate linguistic affiliation: Altaic, Dravidian, Indo-European, Tibeto-Burman.
In the summary statistics over the PP16 loci, grey shading indicates populations with θ values falling outside the 25th and 75th percentiles of their linguistic phylum.
Grey shading+bold font indicates populations with θ values falling outside the 5th and 95th percentiles of their linguistic phylum.
References:
34: Park SDE. (2001) Trypanotolerance in West African Cattle and the Population Genetic Effects of Selection. [PhD Thesis] University of Dublin, Ireland.
35: Peakall R, Smouse PE. (2006) GENALEX 6: genetic analysis in Excel. Population genetic software for teaching and research. Mol Ecol Notes 6: 288-295.
36: Peakall R, Smouse PE. (2012) GenAlEx 6.5: genetic analysis in Excel. Population genetic software for teaching and research - an update. Bioinformatics 28: 2537-2539.
37: Frasier TR. (2008) STORM: software for testing hypotheses of relatedness and mating patterns. Mol Ecol Resour 8: 1263-1266.
39: Friedlaender JS, Friedlaender FR, Reed FA, Kidd KK, Kidd JR, et al. (2008) The Genetic Structure of Pacific Islanders. PLoS Genet. 4: e19.
[truncated: 116 more columns]
